# Supplementary material for: Transcriptomic analysis reveals partial epithelial–mesenchymal transition and inflammation as common pathogenic mechanisms in hypertensive nephrosclerosis and Type 2 diabetic nephropathy
Source: Physiol Rep. 2023 Oct 9;11(19):e15825. doi: 10.14814/phy2.15825 (PMC10562137; doi:10.14814/phy2.15825)
Supplement: Supplementary file 1 — Data S1: [file PHY2-11-e15825-s001.zip]

Archive with 13 entries (13 files):
- figure_S1.pdf
- Table_S1.xlsx
- Table_S2.xlsx
- Table_S3.xlsx
- Table_S4.xlsx
- Table_S5.xlsx
- Table_S6.xlsx
- Table_S7.xlsx
- SEM_pvalues_table1.xlsx
- HN_vs_Ctrl_IPA_report.xlsx
- T2DN_vs_Ctrl_IPA_report.xlsx
- HNvsCtrlDEGFCandadjP_IPAreport.pdf
- T2DNvsCtrlDEGFCandadjP_IPAreport.pdf
