# Supplementary material for: Transcriptomic analysis reveals partial epithelial–mesenchymal transition and inflammation as common pathogenic mechanisms in hypertensive nephrosclerosis and Type 2 diabetic nephropathy
Source: Physiol Rep. 2023 Oct 9;11(19):e15825. doi: 10.14814/phy2.15825 (PMC10562137; doi:10.14814/phy2.15825)
Supplement: Supplementary file 1 — Data S1: [file PHY2-11-e15825-s001.zip › Table_S1.xlsx]

## Sheet: Ark1
	Concentration (ng/µl)	Total quantity (ng)	DV200 (%)	RIN
HN 1	4.6	64.4	43	2.2
HN 2	2.7	37.8	50	2.3
HN 3	21.2	296.8	45	2.2
HN 4	6.7	93.8	55	2.2
HN 5	8.4	117.6	47	2.1
HN 6	4.5	63	55	2.1
T2DN 1	94.6	1324.4	80	2.4
T2DN 2	6.6	92.4	97	2.3
T2DN 3	24.4	341.6	80	2.5
T2DN 4	7.7	107.8	77	2.5
T2DN 5	44.9	628.6	69	2.4
T2DN 6	10.2	142.8	37	2.6
Ctrl 1	6.9	96.6	34	2.3
Ctrl 2	4.9	68.6	29	2.4
Ctrl 3	12.9	180.6	25	2.3
Ctrl 4	17.3	242.2	44	2
Ctrl 5	8.1	113.4	53	2.2
Ctrl 6	6.6	92.4	53	1.9
