# Supplementary material for: Transcriptomic analysis reveals partial epithelial–mesenchymal transition and inflammation as common pathogenic mechanisms in hypertensive nephrosclerosis and Type 2 diabetic nephropathy
Source: Physiol Rep. 2023 Oct 9;11(19):e15825. doi: 10.14814/phy2.15825 (PMC10562137; doi:10.14814/phy2.15825)
Supplement: Supplementary file 1 — Data S1: [file PHY2-11-e15825-s001.zip › Table_S2.xlsx]

## Sheet: Ark1
Patient	ID	Diagnosis	Age	GFR	Gender	BMI	Systolic_bp	Diastolic_bp	Acute_Renal_failure	Proteinuria	Prot_grams_per_day	Hematuria	Serum_Albumin (g/L)	Total_cholesterol	HDL_cholesterol	Triglycerids	Smoking	Ethnicity	Biopsy_year	Interstitial_Fibrosis	Interstitial_Fibrosis_score	Tubular_atrophy	Atrophy_score	Arteriosclerosis	Arteriosclerosis_score	Arteriolosclerosis	Arteriolosclerosis_score	Necrosis	Nephron_Loss	Nephrotic_Syndrome	Biopsy_note	Comorbidity	Medication	RRT	ICD_10_code	2023_ICD_10_diagnosis	Other
HN_1	4170	HN	59	56	Male		157	115	0	0	0.20	1	43				0	Norwegian	1999	5% -25% of cortical area	1	moderate	3	moderate	3	slight	2	0	1	0	After biopsy in 1999 concluded as Hypertensive Nephropathy. Pathologist: Arteriosclerosis and moderately tubular atrophy. No sign of glomerulonephritis.	Silicosis, occupational disease, slightly elevated creatinine, hypertensive nephropathy, arteriosclerosis and moderate tubular atrophy, chronic obstructive pulmonary disease			I12.0	Hypertensive chronic kidney disease with stage 5 chronic kidney disease or end stage renal disease
HN_2	6112	HN	58	54	Male		240	120	0	0	0.24	0	39	5,9	1,1		0	Norwegian	2002	more thatn 50% of cortical area	3	severe	4	not present	1	slight	2	0	1	0	Hypertensive nephrosclerosis. Long standing untreated hypertension. Cholesterol embolus in subcapsular tissue.	Left ventricular hypertrophy	Trandate, Renitec, Zocor, Norvasc		N12.9	Tubulo-interstitial nephritis, not specified as acute or chronic
HN_3	7820	HN	57	47	Male	28	150	100	0	1	1.10	0	42	5,2	1,2	1,72	1	Norwegian	2005	25%-50% of cortical area	2	moderate	3	slight	2	not present	1	0	1	0	Benign nephrosclerosis. All findings fit with hypertension induced changes. No sign of glomerulonephrotis.		Piroxicam (sporadically)		I10	Essential (primary) hypertension
HN_4	11930	HN	60	50	Male	32	147	91	0	0		0	45	5,4	0,9	2,23	0	Norwegian	2012	5% -25% of cortical area	1	slight	2	not present	1	not present	1	0	1	0	Light benign nephrosclerosis, light tubular athrophy, no glomerularnephritis or sarcoidosis, slightly enlarged glomeruli. All immunological tests are negative. White coat hypertension.				N18.3	CKD3
HN_5	9305	HN	50	90	Male	36	142	90	0	1	2.00	0	45	5,7	0,8	7,78	1	Norwegian	2008	5% -25% of cortical area	1	slight	2	moderate	3	moderate	3	0	1	0	Hypertensive nephrosclerosis	Ankylosing spondylitis		Hemodyalysis in 2014	I18.0, I10	CKD3; Essential (primary) hypertension
HN_6	3344	HN	55	65	Male	23	165	80	0	0	0.50	0	34				0	Norwegian	1996	5% -25% of cortical area	1	slight	2	slight	2	moderate	3	0	1	0	Hypertension	Renal cell carcinoma, Rheumatoid arthritis		Renal transplantation 1999 due to nephrosclerosis
T2DN_1	4392	T2DN	53	44	Male	25	150	85	0	1	4.70	0	25	4,6	0,9		1	Indian	1999	25%-50% of cortical area	2	moderate	3	not present	1	moderate	3	0	1	1	Diabetic nephropathy. Moderate tubular atrophy.	Diabetes mellitus, secondary hypertension, CKD, moderate tubular atrophy	Atacand,Diural,fysiotens,tenormin,insulin mixtard,zocor		N0.3, E11.2, N04	Chronic nephritic syndrome; Type 2 diabetes mellitus with kidney complications; Nephrotic syndrome
T2DN_2	13873	T2DN	42	81	Male	26	120	85	0	1	2.43	0	46	4,6	1,2	1,54	0	Norwegian	2014	5% -25% ofcortical area	1	slight	2	slight	2	severe	4	0	1	0	Diabetic nephropathy. Diagnosed with DM1 in 1984. Pathologist: Mesangial nodular sclerosis and pronounced arteriolosclerosis compatible with DN. Light tubular athrophy and interstitial fibrosis.	Diabetes mellitus	Rentec, Amlodipin, Novoorapid, Lipitor, Carvedilol		N04	Type 2 diabetes mellitus with kidney complications
T2DN_3	6156	T2DN	81	47	Female	32	210	80	0	1	10.60	0	28	6,3			0	Norwegian	2002	more thatn 50% of cortical area	3	severe	4	severe	4	moderate	3	0	1	1	Diabetic nephropathy	Heart failure, angina pectoris, hypertension, nephrotic syndrome, gout, hyperthyroidism, Diabetic nephropathy, depression	Cipramil, diural, glucophage, tenormin, Thyroxin Natrium, Cozaar, Triatec, Insulatard		N04	Type 2 diabetes mellitus with kidney complications
T2DN_4	619	T2DN	57	49	Male	28	160	85	0	1	21.0	0	25				0	Norwegian	1989	5% -25% of cortical area	1	slight	2	severe	4	slight	2	0	1	1	Electron microscopy showed light DN.	Diabetes, since 1976. EM demonstrated slight DN
T2DN_5	7328	T2DN	59	33	Male	30	140	80	0	1		0	41	4,5	2,0	2,88	0	Norwegian	2001	25%-50% of cortical area	2	slight	2	slight	2	severe	4	0	1	0	Changes compatible with DN.	Hypertension, diabetes mellitus, hypercholesterolemia,	Albyl-E, Norvasc, Lipitor, Nexium, insulin insulatard, Selo-zok,diural, Natron
T2DN_6	8418	T2DN	65	33	Female	28	190	70	0	1	1.75	0	27				1	Norwegian	2006	5% -25% of cortical area	1	slight	2	not present	1	moderate	3	0	1	0	Glomerular hyperthrophy and mesengial changes. Arteriosclerosis. Light tubular athrophy. Early diabetic nephropathy. No signs of glomerulonephritis. Most likely hyperperfusion damage.	Diabetic nephropathy, cerebral insult, atherosclerosis, carotid stenosis, spinal stenosis, depression, anxiety, asthma, bronchitis, Adrenal Gland Tumor (2004)	Amaryl, Cozaar, Lipitor, Fragmin, marevan, kortison		D44, E11.9	Neoplasm of uncertain behavior of endocrine glands; Type 2 diabetes mellitus without complications
Ctrl_1	4419	Ctrl	34	89	Male		130	90	0	0	0	1					0	Norwegian	1999	Less then 5% of cortical area	0	not present	1	slight	2	slight	2	0		0					N20.0	Calculus of kidney
Ctrl_2	6907	Ctrl	37	104	Female	22	116	65	0	1	1.00	0	42	6.8			1	Norwegian	2003	Less then 5% of cortical area	0	not present	1	not present	1	not present	1	0		0			None		N39.1	Persistent proteinuria, unspecified	Incipient hypothyroidism
Ctrl_3	8718	Ctrl	22	71	Female	18	114	65	0	1	0	1	42	4,1	1,7		0	Indian	2007	Less then 5% of cortical area	0	not present	1	not present	1	not present	1	0		0					N02.9	Recurrent and persistent hematuria with unspecified morphologic changes	Persistant stomach pain
Ctrl_4	9131	Ctrl	39	113	Male	29	138	88	0	1	0.29	0	46	4,9	0,9	3,26	1	Norwegian	2008	Less then 5% of cortical area	0	not present	1	not present	1	slight	2	0		0	At risk of heredetery nephropathy. Segmental sclerosis of one glomerulus.		Atacand, simvastin, ventoline, nexium		I10	Essential (primary) hypertension	Asthma
Ctrl_5	6577	Ctrl	48	92	Male	20	150	93	0	0	0	1	44				0	Norwegian	2003	Less then 5% of cortical area	0	not present	1	slight	2	slight	2	0		0			Prednisolon		D86.0	Sarcoidosis
Ctrl_6	6586	Ctrl	33	96	Male		120	80	0	1	0.05	1					0	Norwegian	2003	Less then 5% of cortical area	0	not present	1	not present	1	not present	1	0		0			Rhinocort, livostatin		N02	Recurrent and persistent hematuria
