# Supplementary material for: Transcriptomic analysis reveals partial epithelial–mesenchymal transition and inflammation as common pathogenic mechanisms in hypertensive nephrosclerosis and Type 2 diabetic nephropathy
Source: Physiol Rep. 2023 Oct 9;11(19):e15825. doi: 10.14814/phy2.15825 (PMC10562137; doi:10.14814/phy2.15825)
Supplement: Supplementary file 1 — Data S1: [file PHY2-11-e15825-s001.zip › Table_S5.xlsx]

## Sheet: Ark1
Stain	group	Image.ID	Strong_positive
CD 4	Ctrl	33122844	0.000703
CD 4	HN	33122845	0.00018
CD 4	HN	33122846	0.001039
CD 4	HN	33122847	0.01166
CD 4	HN	33122848	0.00015
CD 4	Ctrl	33122849	0.001128
CD 4	HN	33122862	4.1e-05
CD 4	HN	33122863	0.001125
CD 4	Ctrl	33150850	9.1e-05
CD 4	T2DN	33150852	0.001361
CD 4	T2DN	33150853	0.000222
CD 4	T2DN	33150855	0.004538
CD 4	Ctrl	33150857	0.000138
CD 4	Ctrl	33150858	0.000201
CD 4	T2DN	33150859	0.001028
CD 4	Ctrl	33234734	5.1e-05
CD 8	HN	33122853	0.007287
CD 8	HN	33122854	0.005292
CD 8	HN	33122855	0.006044
CD 8	HN	33122858	0.00228
CD 8	HN	33122859	0.001774
CD 8	Ctrl	33122869	0.003784
CD 8	Ctrl	33122870	0.000815
CD 8	Ctrl	33150844	0.000703
CD 8	T2DN	33150845	0.002563
CD 8	Ctrl	33150846	0.00104
CD 8	T2DN	33150848	0.002394
CD 8	T2DN	33150849	0.000671
CD 8	T2DN	33150854	0.006508
CD 8	Ctrl	33150860	0.000624
VIM	Ctrl	32973157	0.010542
VIM	Ctrl	32973158	0.015159
VIM	Ctrl	32973159	0.027038
VIM	Ctrl	32973160	0.014385
VIM	Ctrl	32973161	0.011118
VIM	Ctrl	32973234	0.017504
VIM	T2DN	32973222	0.08103
VIM	T2DN	32973223	0.086332
VIM	T2DN	32973224	0.056778
VIM	T2DN	32973225	0.165655
VIM	T2DN	32973226	0.149397
VIM	T2DN	32973227	0.045583
VIM	HN	32973162	0.07681
VIM	HN	32973163	0.060167
VIM	HN	32973164	0.043379
VIM	HN	32973165	0.120218
VIM	HN	32973166	0.106586
VIM	HN	32973167	0.149005
VIM	HN	32973168	0.07943
VIM	HN	32973169	0.075531
VIM	HN	32973170	0.070875
VIM	HN	32973207	0.072702
VIM	HN	32973275	0.181158
AXL	DM2	32973208	0.00173347
AXL	DM2	32973209	0.00162631
AXL	DM2	32973210	7.45221e-05
AXL	DM2	32973211	0.00626336
AXL	DM2	32973212	0.00023976
AXL	DM2	32973213	0.0010321
AXL	HN	32973195	0.000734955
AXL	HN	32973196	9.94931e-05
AXL	HN	32973197	0.00045449
AXL	HN	32973198	6.5935e-05
AXL	HN	32973199	0.000113787
AXL	HN	32973200	0.00027032
AXL	HN	32973202	0.000237101
AXL	HN	32973203	8.74638e-05
AXL	HN	32973204	0.000181718
AXL	HN	32973205	0.000262768
AXL	HN	32973206	0.000349758
AXL	Ctrl	32973192	6.21779e-05
AXL	Ctrl	32973193	4.13329e-05
AXL	Ctrl	32973194	0.000261764
AXL	Ctrl	32973201	8.07263e-05
AXL	Ctrl	32973220	0.000171836
AXL	Ctrl	32973221	0.000106355
