# Supplementary material for: Transcriptomic analysis reveals partial epithelial–mesenchymal transition and inflammation as common pathogenic mechanisms in hypertensive nephrosclerosis and Type 2 diabetic nephropathy
Source: Physiol Rep. 2023 Oct 9;11(19):e15825. doi: 10.14814/phy2.15825 (PMC10562137; doi:10.14814/phy2.15825)
Supplement: Supplementary file 1 — Data S1: [file PHY2-11-e15825-s001.zip › Table_S6.xlsx]

## Sheet: Ark1
Sample	Diagnosis	sAXL (ng/ml)	Gender	Age	Createnine	GFR	Prot/createnine ratio	Alb/creat ratio	blood pressure classification
3	Hypertensive Nephrosclerosis	40	M	65.4306	157	39	12	1.1	hypertensive
9	Hypertensive Nephrosclerosis	64	M	74.7444	163	35	236	186	hypertensive
11	Hypertensive Nephrosclerosis	68	F	63.5278	286	15	448		hypertensive
41	Hypertensive Nephrosclerosis	71	M	82.4944	364	13	260	103	hypertensive
43	Hypertensive Nephrosclerosis	74	F	69.4806	156	59	low	0.7	hypertensive
60	Hypertensive Nephrosclerosis	50	M	51.6556	130	54	32	22.4	hypertensive
63	Hypertensive Nephrosclerosis	60	M	78.1111	132	42	33	17	hypertensive
67	Hypertensive Nephrosclerosis	55	M	87.9056	309	15	476		hypertensive
95	Hypertensive Nephrosclerosis	57	M	45.6833	86	94	570	62	hypertensive
100	Hypertensive Nephrosclerosis	52	M	71.8806	270	20		0.8	hypertensive
105	Hypertensive Nephrosclerosis	71	F	55.5778	69	85	56	37	hypertensive
106	Hypertensive Nephrosclerosis	50	M	61.8	207	29	433	336	hypertensive
117	Hypertensive Nephrosclerosis	67	M	61.0556	165	38	43	20	hypertensive
126	Control	77	M	62.6972	77	92		11,3	Normotensive
128	Control	76	F	68.0444	72	78		Negative stix	Normotensive
129	Control	41	M	57.9194	74	96		Negative stix	Normotensive
132	Control	42	M	65	89	79		Negative stix	Normotensive
134	Control	31	M	47	88	89		0.9	Normotensive
135	Control	48	F	56	62	98		0,4	Normotensive
136	Control	50	M	52	67	105		0,4	Normotensive
137	Control	56	M	55	90	83		0,3	Normotensive
138	Control	54	M	62	85	85		0,3	Normotensive
139	Control	49	M	57	99	73		0,3	Normotensive
140	Control	51	M	47	75	105		0,5	Normotensive
141	Control	48	F	49	78	77		0,8	Normotensive
142	Control	43	M	55	86	88		0,3	Normotensive
143	Control	32	M	47	99	78		0,3	Normotensive
