# Supplementary material for: Transcriptomic analysis reveals partial epithelial–mesenchymal transition and inflammation as common pathogenic mechanisms in hypertensive nephrosclerosis and Type 2 diabetic nephropathy
Source: Physiol Rep. 2023 Oct 9;11(19):e15825. doi: 10.14814/phy2.15825 (PMC10562137; doi:10.14814/phy2.15825)
Supplement: Supplementary file 1 — Data S1: [file PHY2-11-e15825-s001.zip › Table_S7.xlsx]

## Sheet: Ark1
Sample	Classificaton	ng/ml	Gender	Age	Diagnosis	Createnine	GFR	Prot/creat ratio	Alb/creat ratio	BP	DM medication	BP_medication	ARB_or_ACEI
1	DM2	29.8309	M	85	Diabetic nephropathy	125	45	582	396.9	139/71	metformin	3	yes
2	DM2	31.6262	M	44	Diabetic nephropathy	83	99	212	222	147/103	insulin	3	yes
3	DM2	28.5166	M	56	Diabetic nephropathy	71	100	NA	168.8	168/80	metformin	2	yes
4	DM2	27.1738	M	73	Diabetic nephropathy	129	47	NA	2.1	122/64	metformin	3	yes
5	DM2	33.769	M	40	Diabetic nephropathy	93	89	81	54.4	140/83	metformin	1	yes
6	DM1	56.2976	F	37	Diabetic nephropathy	88	73	2046	1436.7	140/79	insulin	1	yes
7	DM2	33.6595	M	57	Diabetic nephropathy	90	82	826	633.8	141/67	insulin	3	yes
8	DM1	55.619	M	32	Diabetic nephropathy	158	49	483	NA	143/96	insulin	3	yes
9	DM2	41.6476	M	64	Diabetic nephropathy	77	91	273	125.2	178/81	metformin	3	yes
10	Ctrl	23.9476	M	71.189	Control	86	78	4	0.3	153/93	none	0	no
11	Ctrl	18.9428	M	55.326	Control	78	96	6	0.5	141/71	none	0	no
12	Ctrl	32.9666	M	57.9096	Control	75	96	5	0.4	110/76	none	0	no
13	Ctrl	32.4952	M	60.4027	Control	76	93	4	0.3	117/76	none	0	no
14	Ctrl	22.2571	M	70.3973	Control	79	86	3	0.6	134/84	none	0	no
15	Ctrl	31.0238	F	37.4384	Control	78	84	5	1.4	105/69	none	0	no
16	Ctrl	20.9285	M	40.7753	Control	95	86	6	0.4	131/81	none	0	no
17	Ctrl	31.4857	M	31.0959	Control	86	103	5	0.3	145/85	none	0	no
18	Ctrl	26.3143	M	44.4548	Control	87	92	1.5	0.5	116/81	none	0	no
