# Supplementary material for: Transcriptomic analysis reveals partial epithelial–mesenchymal transition and inflammation as common pathogenic mechanisms in hypertensive nephrosclerosis and Type 2 diabetic nephropathy
Source: Physiol Rep. 2023 Oct 9;11(19):e15825. doi: 10.14814/phy2.15825 (PMC10562137; doi:10.14814/phy2.15825)
Supplement: Supplementary file 1 — Data S1: [file PHY2-11-e15825-s001.zip › HN_vs_Ctrl_IPA_report.xlsx]

## Sheet: Ark1
Ingenuity Canonical Pathways	-log10(p-value)	p-value	Ratio	Molecules
Phagosome Formation	11.8	1.58489e-12	0.0622	ADGRE5,ADGRG2,ADGRL1,ARPC1B,CCR2,CCR5,CD14,CLEC4E,FCGR2B,FGR,FPR3,GIPR,GPR174,HCK,ITGA4,ITGA5,ITGAL,ITGAM,ITGAX,ITGB2,ITGB4,ITPR3,LCK,LIMK1,LYN,MRC2,MSR1,P2RY10,PIK3CG,PIK3R5,PIK3R6,PIKFYVE,PRKCB,RAC2,S1PR4,SCARA3,SCTR,SYK,TLR2,TLR7,TLR8,VAV1,WASF1
Th1 and Th2 Activation Pathway	11.3	5.01187e-12	0.122	CCR5,CD28,CD3E,CD4,CD86,GFI1,ICAM1,IKZF1,IL10RA,IL12RB1,IL27RA,IL2RB,IL2RG,ITGB2,JAK3,LGALS9,PIK3CG,PIK3R5,PIK3R6,TGFB1,VAV1
Th2 Pathway	10.3	5.01187e-11	0.131	CCR5,CD28,CD3E,CD4,CD86,GFI1,ICAM1,IKZF1,IL12RB1,IL2RB,IL2RG,ITGB2,JAK3,PIK3CG,PIK3R5,PIK3R6,TGFB1,VAV1
Leukocyte Extravasation Signaling	9.46	3.46737e-10	0.104	ARHGAP9,BTK,CLDN4,CYBB,ICAM1,ITGA4,ITGAL,ITGAM,ITGB2,ITK,NCF4,PIK3CG,PIK3R5,PIK3R6,PRKCB,RAC2,SIPA1,SPN,TEC,VAV1
Th1 Pathway	9.19	6.45654e-10	0.131	CCR5,CD28,CD3E,CD4,CD86,ICAM1,IL10RA,IL12RB1,IL27RA,ITGB2,JAK3,LGALS9,PIK3CG,PIK3R5,PIK3R6,VAV1
IL-15 Production	9.14	7.24436e-10	0.13	BTK,CSF1R,CSK,EPHA2,ERBB3,FES,FGR,HCK,INSR,ITK,JAK3,LCK,LYN,SYK,TEC,TIE1
RAC Signaling	8.4	3.98107e-09	0.116	ARPC1B,CYBB,ITGA4,ITGA5,ITGAL,ITGAM,ITGAX,ITGB2,ITGB4,LIMK1,PIK3CG,PIK3R5,PIK3R6,PIKFYVE,RAC2,WASF1
GP6 Signaling Pathway	8.02	9.54993e-09	0.118	BTK,COL16A1,COL5A1,COL7A1,COL9A2,GRAP2,ITK,LAMC3,LYN,PIK3CG,PIK3R5,PIK3R6,PRKCB,SYK,VAV1
Semaphorin Neuronal Repulsive Signaling Pathway	7.83	1.47911e-08	0.106	FES,GUCY1A1,ITGA4,ITGA5,ITGAL,ITGAM,ITGAX,ITGB2,ITGB4,LIMK1,PDE4A,PIK3CG,PIK3R5,PIK3R6,SEMA6B,VCAN
PI3K/AKT Signaling	7.64	2.29087e-08	0.0905	CSF2RB,IL10RA,IL12RB1,IL17RD,IL27RA,IL2RB,IL2RG,INPP5D,ITGA4,ITGA5,ITGAL,ITGAM,ITGAX,ITGB2,ITGB4,JAK3,NOS3,PIK3CG
Role of Pattern Recognition Receptors in Recognition of Bacteria and Viruses	7.63	2.34423e-08	0.103	C1QB,IRF7,LTB,NLRP3,NOD2,OAS2,OAS3,PIK3CG,PIK3R5,PIK3R6,PRKCB,SYK,TGFB1,TLR2,TLR7,TLR8
FcγRIIB Signaling in B Lymphocytes	7.41	3.89045e-08	0.141	BTK,CACNA2D2,CD79A,DOK1,FCGR2B,INPP5D,ITPR3,LYN,PIK3CG,PIK3R5,PIK3R6,SYK
Sperm Motility	7.37	4.2658e-08	0.0784	BTK,CSF1R,CSK,EPHA2,ERBB3,FES,FGR,GUCY1A1,HCK,INSR,ITK,ITPR3,JAK3,LCK,LYN,PDE4A,PRKCB,SYK,TEC,TIE1
Cardiac Hypertrophy Signaling (Enhanced)	7.22	6.0256e-08	0.0554	ADCY3,ADCY7,ATP2A3,CACNA2D2,CSF2RB,CYBB,GUCY1A1,IL10RA,IL12RB1,IL17RD,IL27RA,IL2RB,IL2RG,ITGA4,ITGA5,ITGAL,ITGAM,ITGAX,ITGB2,ITGB4,ITPR3,LTB,PDE4A,PIK3CG,PIK3R5,PIK3R6,PRKCB,TGFB1,WNT4,WNT5A
TREM1 Signaling	6.9	1.25893e-07	0.143	CD86,FCGR2B,ICAM1,ITGA5,ITGAX,LAT2,NLRP3,NOD2,TLR2,TLR7,TLR8
Regulation of Actin-based Motility by Rho	6.76	1.7378e-07	0.112	ARPC1B,ITGA4,ITGA5,ITGAL,ITGAM,ITGAX,ITGB2,ITGB4,LIMK1,PIKFYVE,RAC2,RHOJ,WASF1
Actin Cytoskeleton Signaling	6.27	5.37032e-07	0.0735	ARPC1B,CD14,CSK,ITGA4,ITGA5,ITGAL,ITGAM,ITGAX,ITGB2,ITGB4,LIMK1,NCKAP1L,PIK3CG,PIK3R5,PIK3R6,RAC2,VAV1,WASF1
Actin Nucleation by ARP-WASP Complex	6.05	8.91251e-07	0.118	ARPC1B,ITGA4,ITGA5,ITGAL,ITGAM,ITGAX,ITGB2,ITGB4,RAC2,RHOJ,WASF1
FAK Signaling	5.87	1.34896e-06	0.103	CAPN1,CSK,ITGA4,ITGA5,ITGAL,ITGAM,ITGAX,ITGB2,ITGB4,PIK3CG,PIK3R5,PIK3R6
Reelin Signaling in Neurons	5.53	2.95121e-06	0.0952	ARPC1B,FGR,HCK,ITGA5,LCK,LIMK1,LYN,MAP4K1,PIK3CG,PIK3R5,PIK3R6,WASF1
Natural Killer Cell Signaling	5.46	3.46737e-06	0.0754	CD48,HCST,IL12RB1,IL2RB,ITGAL,JAK3,LCK,LIMK1,PIK3CG,PIK3R5,PIK3R6,RAC2,SH2D1A,SYK,VAV1
Paxillin Signaling	5.4	3.98107e-06	0.102	CSK,ITGA4,ITGA5,ITGAL,ITGAM,ITGAX,ITGB2,ITGB4,PIK3CG,PIK3R5,PIK3R6
Molecular Mechanisms of Cancer	5.14	7.24436e-06	0.0515	ADCY3,ADCY7,BBC3,CCND2,GLI1,GUCY1A1,ITGA4,ITGA5,ITGAL,ITGAM,ITGAX,ITGB2,ITGB4,JAK3,PIK3CG,PIK3R5,PIK3R6,PRKCB,RAC2,RHOJ,TGFB1,WNT4,WNT5A
Fcγ Receptor-mediated Phagocytosis in Macrophages and Monocytes	5.13	7.4131e-06	0.106	ARPC1B,FGR,HCK,INPP5D,LYN,PIK3CG,PRKCB,RAC2,SYK,VAV1
Integrin Signaling	5.11	7.76247e-06	0.0704	ARPC1B,CAPN1,ITGA4,ITGA5,ITGAL,ITGAM,ITGAX,ITGB2,ITGB4,PIK3CG,PIK3R5,PIK3R6,PIKFYVE,RAC2,RHOJ
Caveolar-mediated Endocytosis Signaling	5.1	7.94328e-06	0.12	CD48,INSR,ITGA4,ITGA5,ITGAL,ITGAM,ITGAX,ITGB2,ITGB4
Signaling by Rho Family GTPases	5.1	7.94328e-06	0.0634	ARPC1B,CYBB,ITGA4,ITGA5,ITGAL,ITGAM,ITGAX,ITGB2,ITGB4,LIMK1,PIK3CG,PIK3R5,PIK3R6,PIKFYVE,RAC2,RHOJ,WASF1
Hepatic Fibrosis Signaling Pathway	5.08	8.31764e-06	0.0525	CACNA2D2,CYBB,GLI1,ICAM1,ITGA4,ITGA5,ITGAL,ITGAM,ITGAX,ITGB2,ITGB4,PIK3CG,PIK3R5,PIK3R6,PRKCB,RAC2,RHOJ,SDHC,SERPINE1,TGFB1,WNT4,WNT5A
RHOGDI Signaling	5.06	8.70964e-06	0.0698	ARHGAP9,ARPC1B,ESR2,ITGA4,ITGA5,ITGAL,ITGAM,ITGAX,ITGB2,ITGB4,LIMK1,PIKFYVE,RAC2,RHOJ,WASF1
Macropinocytosis Signaling	5.06	8.70964e-06	0.118	CD14,CSF1R,ITGA5,ITGB2,ITGB4,PIK3CG,PIK3R5,PIK3R6,PRKCB
MSP-RON Signaling Pathway	5.05	8.91251e-06	0.138	CCR2,CSF2RB,ITGAM,ITGB2,PIK3CG,PIK3R5,PIK3R6,TLR2
Fc Epsilon RI Signaling	5.03	9.33254e-06	0.0932	BTK,GRAP2,INPP5D,LYN,PIK3CG,PIK3R5,PIK3R6,PRKCB,RAC2,SYK,VAV1
PAK Signaling	5.03	9.33254e-06	0.0932	ITGA4,ITGA5,ITGAL,ITGAM,ITGAX,ITGB2,ITGB4,LIMK1,PIK3CG,PIK3R5,PIK3R6
PI3K Signaling in B Lymphocytes	4.96	1.09648e-05	0.0839	BTK,CD79A,DAPP1,FCGR2B,INPP5D,ITPR3,LYN,PIK3CG,PLEKHA4,PRKCB,SYK,VAV1
Sphingosine-1-phosphate Signaling	4.95	1.12202e-05	0.0917	ADCY3,ADCY7,GUCY1A1,PIK3CG,PIK3R5,PIK3R6,RAC2,RHOJ,S1PR4,SMPD3,SMPD4
IL-2 Signaling	4.89	1.28825e-05	0.131	IL2RB,IL2RG,JAK3,LCK,PIK3CG,PIK3R5,PIK3R6,SYK
IL-23 Signaling Pathway	4.77	1.69824e-05	0.152	IL12RB1,PIK3CG,PIK3R5,PIK3R6,RORA,RORC,RUNX1
Ephrin Receptor Signaling	4.75	1.77828e-05	0.0697	ARPC1B,DOK1,EPHA2,ITGA4,ITGA5,ITGAL,ITGAM,ITGAX,ITGB2,ITGB4,LIMK1,PIK3CG,RAC2,SH2D3C
PTEN Signaling	4.75	1.77828e-05	0.08	INPP5D,INSR,ITGA4,ITGA5,ITGAL,ITGAM,ITGAX,ITGB2,ITGB4,PIK3CG,PIK3R5,RAC2
Neuroinflammation Signaling Pathway	4.74	1.8197e-05	0.0571	CD86,CSF1R,CYBB,ICAM1,IL34,IRF7,JAK3,NLRP3,PIK3CG,PIK3R5,PIK3R6,PYCARD,RAC2,SYK,TGFB1,TLR2,TLR7,TLR8
PD-1, PD-L1 cancer immunotherapy pathway	4.67	2.13796e-05	0.0943	CD28,CSK,IL2RB,IL2RG,JAK3,LCK,PIK3CG,PIK3R5,PIK3R6,TGFB1
Atherosclerosis Signaling	4.6	2.51189e-05	0.084	ALOX5,APOL1,CCR2,ICAM1,ITGA4,ITGB2,LPA,LYZ,MSR1,SELE,TGFB1
HGF Signaling	4.56	2.75423e-05	0.0833	ITGA4,ITGA5,ITGAL,ITGAM,ITGAX,ITGB2,ITGB4,PIK3CG,PIK3R5,PIK3R6,PRKCB
Regulation of Cellular Mechanics by Calpain Protease	4.49	3.23594e-05	0.101	CAPN1,CCND2,ITGA4,ITGA5,ITGAL,ITGAM,ITGAX,ITGB2,ITGB4
Role of JAK1 and JAK3 in γc Cytokine Signaling	4.49	3.23594e-05	0.116	FES,IL2RB,IL2RG,JAK3,PIK3CG,PIK3R5,PIK3R6,SYK
Insulin Secretion Signaling Pathway	4.47	3.38844e-05	0.0593	ADCY3,ADCY7,CACNA2D2,FGR,GIPR,GUCY1A1,HCK,INSR,ITPR3,JAK3,LCK,LYN,PIK3CG,PIK3R5,PIK3R6,PRKCB
GM-CSF Signaling	4.44	3.63078e-05	0.114	CSF2RB,HCK,LYN,PIK3CG,PIK3R5,PIK3R6,PRKCB,RUNX1
Crosstalk between Dendritic Cells and Natural Killer Cells	4.42	3.80189e-05	0.0989	CD28,CD86,CSF2RB,IL2RB,IL2RG,ITGAL,LTB,PRF1,TLR7
Granulocyte Adhesion and Diapedesis	4.4	3.98107e-05	0.0688	CCL19,CCL21,CCR2,CCR5,CLDN4,CXCL16,FPR3,ICAM1,ITGA4,ITGAM,ITGB2,SELE,SELL
Production of Nitric Oxide and Reactive Oxygen Species in Macrophages	4.35	4.46684e-05	0.0681	APOL1,CYBB,JAK3,LPA,LYZ,NCF4,PIK3CG,PIK3R5,PIK3R6,PRKCB,RAC2,RHOJ,TLR2
Opioid Signaling Pathway	4.32	4.7863e-05	0.0576	ADCY3,ADCY7,CACNA2D2,FGR,GRK5,GUCY1A1,HCK,ITPR3,LCK,LYN,NOS3,PIK3CG,PRKCB,RAC2,RGS16,RPS6KA4
CXCR4 Signaling	4.24	5.7544e-05	0.071	ADCY3,ADCY7,CD4,GUCY1A1,ITPR3,LYN,PIK3CG,PIK3R5,PIK3R6,PRKCB,RAC2,RHOJ
Nitric Oxide Signaling in the Cardiovascular System	4.23	5.88844e-05	0.084	ATP2A3,CACNA2D2,GUCY1A1,ITPR3,NOS3,PIK3CG,PIK3R5,PIK3R6,PRKCB,SLC7A1
Primary Immunodeficiency Signaling	4.2	6.30957e-05	0.125	BTK,CD3E,CD4,CD79A,IL2RG,JAK3,LCK
IL-8 Signaling	3.91	0.000123027	0.0616	CCND2,CYBB,ICAM1,ITGAM,ITGAX,ITGB2,LIMK1,PIK3CG,PIK3R5,PIK3R6,PRKCB,RAC2,RHOJ
Colorectal Cancer Metastasis Signaling	3.9	0.000125893	0.0554	ADCY3,ADCY7,GUCY1A1,JAK3,PIK3CG,PIK3R5,PIK3R6,RAC2,RHOJ,TGFB1,TLR2,TLR7,TLR8,WNT4,WNT5A
ERK/MAPK Signaling	3.85	0.000141254	0.0607	ITGA4,ITGA5,ITGAL,ITGAM,ITGAX,ITGB2,ITGB4,PIK3CG,PIK3R5,PIK3R6,PRKCB,RAC2,RPS6KA4
Axonal Guidance Signaling	3.83	0.000147911	0.0433	ADAMTS2,ARPC1B,EPHA2,FES,GLI1,ITGA4,ITGA5,ITGAL,ITGAM,ITGAX,ITGB2,ITGB4,LIMK1,PIK3CG,PIK3R5,PIK3R6,PRKCB,RAC2,SEMA4F,SEMA6B,WNT4,WNT5A
eNOS Signaling	3.83	0.000147911	0.0692	ADCY3,ADCY7,ESR2,GUCY1A1,ITPR3,NOS3,PIK3CG,PIK3R5,PIK3R6,PRKCB,SLC7A1
Role of Hypercytokinemia/hyperchemokinemia in the Pathogenesis of Influenza	3.8	0.000158489	0.093	IRF7,ISG15,ISG20,NLRP3,OAS2,OAS3,PYCARD,TLR7
IL-12 Signaling and Production in Macrophages	3.75	0.000177828	0.0735	APOL1,IL12RB1,LPA,LYZ,PIK3CG,PIK3R5,PIK3R6,PRKCB,TGFB1,TLR2
Ephrin A Signaling	3.73	0.000186209	0.128	EPHA2,LIMK1,PIK3CG,PIK3R5,PIK3R6,VAV1
Role of Tissue Factor in Cancer	3.6	0.000251189	0.0776	FGR,HCK,LCK,LIMK1,LYN,PIK3CG,PIK3R5,PIK3R6,RPS6KA4
Neuregulin Signaling	3.57	0.000269153	0.0769	ERBB3,ITGA4,ITGA5,ITGAL,ITGAM,ITGAX,ITGB2,ITGB4,PRKCB
Endocannabinoid Cancer Inhibition Pathway	3.52	0.000301995	0.069	ADCY3,ADCY7,CCND2,GUCY1A1,NOS3,PIK3CG,PIK3R5,PIK3R6,SMPD3,SMPD4
TEC Kinase Signaling	3.44	0.000363078	0.0397	BTK,CD3E,FGR,HCK,ITGA4,ITGA5,ITGAL,ITGAM,ITGAX,ITGB2,ITGB4,ITK,JAK3,LCK,LYN,PIK3CG,PIK3R5,PIK3R6,PRKCB,RAC2,RHOJ,TEC,VAV1
Erythropoietin Signaling Pathway	3.43	0.000371535	0.0621	CCND2,CSF2RB,ITPR3,LTB,NOS3,PIK3CG,PIK3R5,PIK3R6,PRKCB,RAC2,TGFB1
IL-9 Signaling	3.42	0.000380189	0.143	IL2RG,JAK3,PIK3CG,PIK3R5,PIK3R6
Type II Diabetes Mellitus Signaling	3.34	0.000457088	0.0654	ACSL5,CACNA2D2,INSR,ITPR3,PIK3CG,PIK3R5,PIK3R6,PRKCB,SMPD3,SMPD4
Complement System	3.3	0.000501187	0.135	C1QB,C1R,ITGAM,ITGAX,ITGB2
NF-κB Activation by Viruses	3.29	0.000512861	0.0897	CCR5,CD4,LCK,PIK3CG,PIK3R5,PIK3R6,PRKCB
Agranulocyte Adhesion and Diapedesis	3.28	0.000524807	0.0561	CCL19,CCL21,CCR2,CCR5,CLDN4,CXCL16,ICAM1,ITGA4,ITGA5,ITGB2,SELE,SELL
Virus Entry via Endocytic Pathways	3.24	0.00057544	0.0769	ITGA5,ITGB2,ITGB4,PIK3CG,PIK3R5,PIK3R6,PRKCB,RAC2
fMLP Signaling in Neutrophils	3.21	0.000616595	0.0687	ARPC1B,CYBB,FPR3,ITPR3,PIK3CG,PIK3R5,PIK3R6,PRKCB,RAC2
CREB Signaling in Neurons	3.19	0.000645654	0.0381	ADCY3,ADCY7,ADGRE5,ADGRG2,ADGRL1,CACNA2D2,CCR2,CCR5,FPR3,GIPR,GPR174,GRIK4,GUCY1A1,INSR,ITPR3,P2RY10,PIK3CG,PIK3R5,PIK3R6,PRKCB,S1PR4,SCTR,TGFB1
p70S6K Signaling	3.19	0.000645654	0.0682	BTK,CD79A,IL2RG,LYN,PIK3CG,PIK3R5,PIK3R6,PRKCB,SYK
Systemic Lupus Erythematosus In B Cell Signaling Pathway	3.16	0.000691831	0.036	BTK,CARD11,CCND2,CD5,CD79A,CSK,FCGR2B,FGR,HCK,INPP5D,IRF7,ISG15,ISG20,LCK,LTB,LYN,PIK3CG,PIK3R5,PIK3R6,PRKCB,RAC2,SYK,TGFB1,TLR7,TLR8,VAV1
STAT3 Pathway	3.12	0.000758578	0.0667	CSF2RB,IL10RA,IL12RB1,IL17RD,IL27RA,IL2RB,IL2RG,INSR,TGFB1
Hepatic Fibrosis / Hepatic Stellate Cell Activation	3.09	0.000812831	0.0567	CCL21,CCR5,CD14,COL16A1,COL5A1,COL7A1,COL9A2,ICAM1,IL10RA,SERPINE1,TGFB1
Tumoricidal Function of Hepatic Natural Killer Cells	3.09	0.000812831	0.167	ICAM1,ITGAL,PRF1,SRGN
HMGB1 Signaling	3.04	0.000912011	0.0599	ICAM1,LTB,PIK3CG,PIK3R5,PIK3R6,RAC2,RHOJ,SELE,SERPINE1,TGFB1
Gαq Signaling	2.98	0.00104713	0.0588	BTK,CSK,ITPR3,PIK3CG,PIK3R5,PIK3R6,PRKCB,RAC2,RGS16,RHOJ
Apelin Endothelial Signaling Pathway	2.98	0.00104713	0.0638	ADCY3,ADCY7,GUCY1A1,ICAM1,NOS3,PIK3CG,PIK3R5,PIK3R6,PRKCB
Sertoli Cell-Sertoli Cell Junction Signaling	2.88	0.00131826	0.0534	CLDN4,GUCY1A1,ITGA4,ITGA5,ITGAL,ITGAM,ITGAX,ITGB2,ITGB4,NOS3,SPTBN2
IL-4 Signaling	2.84	0.00144544	0.0753	IL2RG,INPP5D,IRF4,JAK3,PIK3CG,PIK3R5,PIK3R6
Regulation of eIF4 and p70S6K Signaling	2.81	0.00154882	0.0559	ITGA4,ITGA5,ITGAL,ITGAM,ITGAX,ITGB2,ITGB4,PIK3CG,PIK3R5,PIK3R6
Renin-Angiotensin Signaling	2.78	0.00165959	0.0656	ADCY3,ADCY7,GUCY1A1,ITPR3,PIK3CG,PIK3R5,PIK3R6,PRKCB
Melanocyte Development and Pigmentation Signaling	2.76	0.0017378	0.0729	ADCY3,ADCY7,GUCY1A1,PIK3CG,PIK3R5,PIK3R6,RPS6KA4
Synaptogenesis Signaling Pathway	2.76	0.0017378	0.0446	ADCY3,ADCY7,ARPC1B,EPHA2,FGR,GUCY1A1,HCK,LCK,LIMK1,LYN,PIK3CG,PIK3R5,PIK3R6,WASF1
UVA-Induced MAPK Signaling	2.71	0.00194984	0.0714	PARP12,PIK3CG,PIK3R5,PIK3R6,RPS6KA4,SMPD3,SMPD4
Glucocorticoid Receptor Signaling	2.68	0.0020893	0.0361	CD3E,CSF2RB,ICAM1,IL10RA,IL12RB1,IL17RD,IL27RA,IL2RB,IL2RG,JAK3,KRT19,NOS3,PIK3CG,PIK3R5,PIK3R6,RARG,SDHC,SELE,SERPINE1,TGFB1,TLR2
Apelin Cardiomyocyte Signaling Pathway	2.68	0.0020893	0.0707	ATP2A3,NOS3,PIK3CG,PIK3R5,PIK3R6,PRKCB,TGFB1
G-Protein Coupled Receptor Signaling	2.68	0.0020893	0.0342	ADCY3,ADCY7,ADGRE5,ADGRG2,ADGRL1,CCR2,CCR5,FPR3,GIPR,GPR174,GRK5,GUCY1A1,P2RY10,PDE4A,PIK3CG,PIK3R5,PIK3R6,PREX1,PRKCB,RAC2,RGS16,S1PR4,SCTR,SIX3
Leptin Signaling in Obesity	2.61	0.00245471	0.0789	ADCY3,ADCY7,GUCY1A1,PIK3CG,PIK3R5,PIK3R6
GDNF Family Ligand-Receptor Interactions	2.61	0.00245471	0.0789	DOK1,DOK2,ITPR3,PIK3CG,PIK3R5,PIK3R6
Pulmonary Fibrosis Idiopathic Signaling Pathway	2.61	0.00245471	0.0429	BBC3,COL16A1,COL5A1,COL7A1,COL9A2,GLI1,PIK3CG,PIK3R5,PIK3R6,RPS6KA4,SERPINE1,TGFB1,WNT4,WNT5A
Angiopoietin Signaling	2.58	0.00263027	0.0779	DOK2,NOS3,PIK3CG,PIK3R5,PIK3R6,TIE1
Clathrin-mediated Endocytosis Signaling	2.57	0.00269153	0.0518	APOL1,ARPC1B,ITGA5,ITGB2,ITGB4,LPA,LYZ,PIK3CG,PIK3R5,PIK3R6
IL-7 Signaling Pathway	2.55	0.00281838	0.0769	IL2RG,JAK3,LYN,PIK3CG,PIK3R5,PIK3R6
HER-2 Signaling in Breast Cancer	2.55	0.00281838	0.0485	ERBB3,FGR,HCK,ITGB2,ITGB4,LCK,LYN,PIK3CG,PIK3R5,PIK3R6,PRKCB
HOTAIR Regulatory Pathway	2.55	0.00281838	0.0552	ESR2,ICAM1,LAMTOR5,PIK3CG,PIK3R5,PIK3R6,TGFB1,WNT4,WNT5A
Phospholipase C Signaling	2.55	0.00281838	0.034	ADCY3,ADCY7,BTK,CD3E,CD79A,FCGR2B,GRAP2,GUCY1A1,ITGA4,ITGA5,ITGAL,ITGAM,ITGAX,ITGB2,ITGB4,ITK,ITPR3,LCK,LYN,PRKCB,RAC2,RHOJ,SYK
IL-3 Signaling	2.52	0.00301995	0.0759	CSF2RB,INPP5D,PIK3CG,PIK3R5,PIK3R6,PRKCB
Tetrahydrofolate Salvage from 5,10-methenyltetrahydrofolate	2.51	0.0030903	0.4	MTHFD1L,MTHFD2
Circadian Rhythm Signaling	2.48	0.00331131	0.0451	ADCY3,ADCY7,CACNA2D2,FGR,GUCY1A1,HCK,ITPR3,LCK,LYN,PRKCB,RORA,RORC
Coronavirus Pathogenesis Pathway	2.42	0.00380189	0.0493	CCR2,IRF7,NLRP3,OAS2,OAS3,PIKFYVE,PYCARD,SERPINE1,TGFB1,TLR7
Glioblastoma Multiforme Signaling	2.41	0.00389045	0.0526	CCND2,ITPR3,PIK3CG,PIK3R5,PIK3R6,RAC2,RHOJ,WNT4,WNT5A
RAR Activation	2.4	0.00398107	0.049	ADCY3,ADCY7,ALDH1A3,CSF2RB,CSK,GUCY1A1,PIK3CG,PRKCB,RARG,TGFB1
PDGF Signaling	2.34	0.00457088	0.0698	INPP5D,JAK3,PIK3CG,PIK3R5,PIK3R6,PRKCB
Amyotrophic Lateral Sclerosis Signaling	2.32	0.0047863	0.0609	CACNA2D2,CAPN1,GRIK4,PIK3CG,PIK3R5,PIK3R6,PRPH
Thrombin Signaling	2.28	0.00524807	0.0472	ADCY3,ADCY7,GUCY1A1,ITPR3,PIK3CG,PIK3R5,PIK3R6,PRKCB,RAC2,RHOJ
Inflammasome pathway	2.28	0.00524807	0.15	NLRP3,NOD2,PYCARD
Corticotropin Releasing Hormone Signaling	2.25	0.00562341	0.0537	ADCY3,ADCY7,CACNA2D2,GLI1,GUCY1A1,ITPR3,NOS3,PRKCB
Ceramide Signaling	2.25	0.00562341	0.0667	PIK3CG,PIK3R5,PIK3R6,S1PR4,SMPD3,SMPD4
Acute Myeloid Leukemia Signaling	2.22	0.0060256	0.0659	CSF1R,CSF2RB,PIK3CG,PIK3R5,PIK3R6,RUNX1
Apelin Adipocyte Signaling Pathway	2.22	0.0060256	0.0659	ADCY3,ADCY7,CYBB,GUCY1A1,MGST1,RAC2
NAD Signaling Pathway	2.22	0.0060256	0.053	BST1,H1-5,PARP12,PIK3CG,PIK3R5,PIK3R6,TGFB1,TRPM2
ERB2-ERBB3 Signaling	2.2	0.00630957	0.0769	ERBB3,JAK3,PIK3CG,PIK3R5,PIK3R6
Role of Macrophages, Fibroblasts and Endothelial Cells in Rheumatoid Arthritis	2.19	0.00645654	0.0399	ICAM1,LTB,PIK3CG,PIK3R5,PIK3R6,PRKCB,SELE,TGFB1,TLR2,TLR7,TLR8,WNT4,WNT5A
Relaxin Signaling	2.15	0.00707946	0.0516	ADCY3,ADCY7,GUCY1A1,NOS3,PDE4A,PIK3CG,PIK3R5,PIK3R6
CD40 Signaling	2.15	0.00707946	0.0746	ICAM1,JAK3,PIK3CG,PIK3R5,PIK3R6
Role of NFAT in Cardiac Hypertrophy	2.15	0.00707946	0.045	ADCY3,ADCY7,CACNA2D2,GUCY1A1,ITPR3,PIK3CG,PIK3R5,PIK3R6,PRKCB,TGFB1
Endocannabinoid Developing Neuron Pathway	2.13	0.0074131	0.056	ADCY3,ADCY7,GUCY1A1,PIK3CG,PIK3R5,PIK3R6,RAC2
Apelin Cardiac Fibroblast Signaling Pathway	2.11	0.00776247	0.13	NOS3,SERPINE1,TGFB1
Hepatic Cholestasis	2.1	0.00794328	0.0471	ADCY3,ADCY7,CD14,GUCY1A1,INSR,LTB,PRKCB,SLCO3A1,TGFB1
Endothelin-1 Signaling	2.09	0.00812831	0.0469	ADCY3,ADCY7,GUCY1A1,ITPR3,NOS3,PIK3CG,PIK3R5,PIK3R6,PRKCB
Histidine Degradation III	2.08	0.00831764	0.25	MTHFD1L,MTHFD2
Sphingomyelin Metabolism	2.08	0.00831764	0.25	SMPD3,SMPD4
Serotonin Receptor Signaling	2.07	0.00851138	0.0889	ADCY3,ADCY7,GUCY1A1,SLC18A2
VEGF Signaling	2.05	0.00891251	0.0606	NOS3,PIK3CG,PIK3R5,PIK3R6,PRKCB,SH2D2A
Growth Hormone Signaling	2.04	0.00912011	0.0704	PIK3CG,PIK3R5,PIK3R6,PRKCB,RPS6KA4
P2Y Purigenic Receptor Signaling Pathway	2.02	0.00954993	0.0534	ADCY3,ADCY7,GUCY1A1,PIK3CG,PIK3R5,PIK3R6,PRKCB
ILK Signaling	2.01	0.00977237	0.0455	FBLIM1,ITGB2,ITGB4,PIK3CG,PIK3R5,PIK3R6,RAC2,RHOJ,RPS6KA4
Gap Junction Signaling	2.01	0.00977237	0.0455	ADCY3,ADCY7,GJC1,GUCY1A1,ITPR3,PIK3CG,PIK3R5,PIK3R6,PRKCB
Pulmonary Healing Signaling Pathway	2	0.01	0.0452	FGR,HCK,LCK,LYN,PRKCB,TGFB1,TLR2,WNT4,WNT5A
Glioma Invasiveness Signaling	2	0.01	0.0685	PIK3CG,PIK3R5,PIK3R6,RAC2,RHOJ
Osteoarthritis Pathway	2	0.01	0.0427	GLI1,ITGA4,ITGA5,ITGAL,ITGAM,ITGAX,ITGB2,ITGB4,TGFB1,TLR2
Adrenomedullin signaling pathway	2	0.01	0.0452	ADCY3,ADCY7,CSK,GUCY1A1,ITPR3,NOS3,PIK3CG,PIK3R5,PIK3R6
Folate Transformations I	1.97	0.0107152	0.222	MTHFD1L,MTHFD2
ICOS-ICOSL Signaling in T Helper Cells	1.97	0.0107152	0.0335	CD28,CD3E,CD4,CD86,CSK,GRAP2,IL2RB,IL2RG,INPP5D,ITK,ITPR3,LCK,PIK3CG,PIK3R5,PIK3R6,PLEKHA4,VAV1
GPCR-Mediated Integration of Enteroendocrine Signaling Exemplified by an L Cell	1.95	0.0112202	0.0667	ADCY3,ADCY7,GIPR,GUCY1A1,ITPR3
Germ Cell-Sertoli Cell Junction Signaling	1.91	0.0123027	0.0468	LAMC3,LIMK1,PIK3CG,PIK3R5,PIK3R6,RAC2,RHOJ,TGFB1
HIF1α Signaling	1.88	0.0131826	0.0433	CYBB,PIK3CG,PIK3R5,PIK3R6,PRKCB,RAC2,RORC,SERPINE1,TGFB1
UVB-Induced MAPK Signaling	1.85	0.0141254	0.0769	PIK3CG,PIK3R5,PIK3R6,PRKCB
FLT3 Signaling in Hematopoietic Progenitor Cells	1.84	0.0144544	0.0625	INPP5D,PIK3CG,PIK3R5,PIK3R6,RPS6KA4
Role of p14/p19ARF in Tumor Suppression	1.83	0.0147911	0.103	PIK3CG,PIK3R5,PIK3R6
Lymphotoxin β Receptor Signaling	1.77	0.0169824	0.0727	LTB,PIK3CG,PIK3R5,PIK3R6
EGF Signaling	1.77	0.0169824	0.0727	ITPR3,PIK3CG,PIK3R5,PIK3R6
VEGF Family Ligand-Receptor Interactions	1.75	0.0177828	0.0595	NOS3,PIK3CG,PIK3R5,PIK3R6,PRKCB
Cellular Effects of Sildenafil (Viagra)	1.74	0.018197	0.047	ADCY3,ADCY7,CACNA2D2,GUCY1A1,ITPR3,NOS3,PDE4A
LPS-stimulated MAPK Signaling	1.73	0.0186209	0.0588	CD14,PIK3CG,PIK3R5,PIK3R6,PRKCB
Senescence Pathway	1.72	0.0190546	0.037	CACNA2D2,CAPN1,CCND2,ITPR3,PIK3CG,PIK3R5,PIK3R6,RPS6KA4,SERPINE1,TGFB1,TLR2
CNTF Signaling	1.72	0.0190546	0.0702	PIK3CG,PIK3R5,PIK3R6,RPS6KA4
Cardiac Hypertrophy Signaling	1.71	0.0194984	0.0385	ADCY3,ADCY7,CACNA2D2,GUCY1A1,PIK3CG,PIK3R5,PIK3R6,RAC2,RHOJ,TGFB1
NGF Signaling	1.7	0.0199526	0.0508	PIK3CG,PIK3R5,PIK3R6,RPS6KA4,SMPD3,SMPD4
GPCR-Mediated Nutrient Sensing in Enteroendocrine Cells	1.7	0.0199526	0.0508	ADCY3,ADCY7,CACNA2D2,GUCY1A1,ITPR3,PRKCB
Role of NANOG in Mammalian Embryonic Stem Cell Pluripotency	1.67	0.0213796	0.05	JAK3,PIK3CG,PIK3R5,PIK3R6,WNT4,WNT5A
Breast Cancer Regulation by Stathmin1	1.66	0.0218776	0.0304	ADGRE5,ADGRG2,ADGRL1,CCND2,CCR2,CCR5,FPR3,GIPR,GPR174,P2RY10,PIK3CG,PIK3R5,PIK3R6,PRKCB,RAC2,S1PR4,SCTR,TGFB1
Inhibition of Angiogenesis by TSP1	1.64	0.0229087	0.0882	GUCY1A1,NOS3,TGFB1
PPARα/RXRα Activation	1.6	0.0251189	0.041	ADCY3,ADCY7,GK,GUCY1A1,HELZ2,INSR,PRKCB,TGFB1
Aryl Hydrocarbon Receptor Signaling	1.6	0.0251189	0.044	ALDH1A3,ALDH7A1,CCND2,ESR2,MGST1,RARG,TGFB1
Semaphorin Signaling in Neurons	1.6	0.0251189	0.0645	FES,LIMK1,RAC2,RHOJ
CD28 Signaling in T Helper Cells	1.59	0.025704	0.0309	ARPC1B,CARD11,CD28,CD3E,CD4,CD86,CSK,GRAP2,ITK,ITPR3,LCK,PIK3CG,PIK3R5,PIK3R6,SYK,VAV1
Pyroptosis Signaling Pathway	1.58	0.0263027	0.0538	NLRP3,PYCARD,TLR2,TLR7,TLR8
Thrombopoietin Signaling	1.58	0.0263027	0.0635	PIK3CG,PIK3R5,PIK3R6,PRKCB
Non-Small Cell Lung Cancer Signaling	1.56	0.0275423	0.0532	CCND2,ITPR3,PIK3CG,PIK3R5,PIK3R6
ERBB Signaling	1.56	0.0275423	0.0532	ERBB3,PIK3CG,PIK3R5,PIK3R6,PRKCB
Docosahexaenoic Acid (DHA) Signaling	1.52	0.0301995	0.0789	PIK3CG,PIK3R5,PIK3R6
Human Embryonic Stem Cell Pluripotency	1.51	0.030903	0.0422	PIK3CG,PIK3R5,PIK3R6,S1PR4,TGFB1,WNT4,WNT5A
Role of PI3K/AKT Signaling in the Pathogenesis of Influenza	1.51	0.030903	0.0606	CCR5,PIK3CG,PIK3R5,PIK3R6
p53 Signaling	1.5	0.0316228	0.051	BBC3,CCND2,PIK3CG,PIK3R5,PIK3R6
IL-17A Signaling in Airway Cells	1.49	0.0323594	0.0597	JAK3,PIK3CG,PIK3R5,PIK3R6
Chondroitin Sulfate Degradation (Metazoa)	1.49	0.0323594	0.125	ARSB,CEMIP
Estrogen Receptor Signaling	1.48	0.0331131	0.032	ADCY3,ADCY7,CACNA2D2,ESR2,GUCY1A1,JAK3,LIMK1,NOS3,PIK3CG,PIK3R5,PIK3R6,PRKCB,SDHC
Gα12/13 Signaling	1.48	0.0331131	0.0451	BTK,PIK3CG,PIK3R5,PIK3R6,TEC,VAV1
ERBB4 Signaling	1.47	0.0338844	0.0588	PIK3CG,PIK3R5,PIK3R6,PRKCB
CCR3 Signaling in Eosinophils	1.45	0.0354813	0.0444	ITPR3,LIMK1,PIK3CG,PIK3R5,PIK3R6,PRKCB
Choline Degradation I	1.45	0.0354813	0.5	ALDH7A1
SPINK1 General Cancer Pathway	1.45	0.0354813	0.058	JAK3,PIK3CG,PIK3R5,PIK3R6
Neuropathic Pain Signaling In Dorsal Horn Neurons	1.45	0.0354813	0.0495	ITPR3,PIK3CG,PIK3R5,PIK3R6,PRKCB
White Adipose Tissue Browning Pathway	1.44	0.0363078	0.0441	ADCY3,ADCY7,CACNA2D2,GUCY1A1,ITPR3,RARG
mTOR Signaling	1.42	0.0380189	0.0377	INSR,PIK3CG,PIK3R5,PIK3R6,PRKCB,RAC2,RHOJ,RPS6KA4
IL-10 Signaling	1.39	0.040738	0.0556	CCR5,CD14,FCGR2B,IL10RA
Tumor Microenvironment Pathway	1.36	0.0436516	0.0391	ICAM1,ITGA5,LGALS9,PIK3CG,PIK3R5,PIK3R6,TGFB1
Chronic Myeloid Leukemia Signaling	1.36	0.0436516	0.0467	CCND2,PIK3CG,PIK3R5,PIK3R6,TGFB1
Telomerase Signaling	1.36	0.0436516	0.0467	IL2RB,IL2RG,PIK3CG,PIK3R5,PIK3R6
B Cell Development	1.35	0.0446684	0.0682	CD79A,CD86,SPN
Granzyme A Signaling	1.35	0.0446684	0.105	H1-5,PRF1
γ-linolenate Biosynthesis II (Animals)	1.35	0.0446684	0.105	ACSL5,FADS1
Mitochondrial L-carnitine Shuttle Pathway	1.35	0.0446684	0.105	ACSL5,CPT1C
α-Adrenergic Signaling	1.34	0.0457088	0.0463	ADCY3,ADCY7,GUCY1A1,ITPR3,PRKCB
Dopamine-DARPP32 Feedback in cAMP Signaling	1.34	0.0457088	0.0387	ADCY3,ADCY7,ATP2A3,CACNA2D2,GUCY1A1,ITPR3,PRKCB
Apelin Pancreas Signaling Pathway	1.31	0.0489779	0.0652	PIK3CG,PIK3R5,PIK3R6
Antiproliferative Role of Somatostatin Receptor 2	1.3	0.0501187	0.0519	GUCY1A1,PIK3CG,PIK3R5,PIK3R6
Role of Osteoblasts, Osteoclasts and Chondrocytes in Rheumatoid Arthritis	1.3	0.0501187	0.0357	CSF1R,ITGA5,PIK3CG,PIK3R5,PIK3R6,TGFB1,WNT4,WNT5A
Dilated Cardiomyopathy Signaling Pathway	1.29	0.0512861	0.0405	ADCY3,ADCY7,CACNA2D2,GUCY1A1,ITPR3,TNNI1
Toll-like Receptor Signaling	1.28	0.0524807	0.0513	CD14,TLR2,TLR7,TLR8
nNOS Signaling in Neurons	1.28	0.0524807	0.0638	CAPN1,DLG2,PRKCB
Glutathione Biosynthesis	1.28	0.0524807	0.333	GSS
T Cell Receptor Signaling	1.28	0.0524807	0.0277	CARD11,CD28,CD3E,CD4,CD86,CSK,GRAP2,ICAM1,ITGAL,ITGB2,ITK,LCK,PIK3CG,PIK3R5,PIK3R6,PTPN22,VAV1
Thyroid Cancer Signaling	1.27	0.0537032	0.0506	INSR,PIK3CG,PIK3R5,PIK3R6
Dopamine Receptor Signaling	1.27	0.0537032	0.0506	ADCY3,ADCY7,GUCY1A1,SLC18A2
Histamine Degradation	1.27	0.0537032	0.0952	ALDH1A3,ALDH7A1
Fatty Acid α-oxidation	1.27	0.0537032	0.0952	ALDH1A3,ALDH7A1
Renal Cell Carcinoma Signaling	1.25	0.0562341	0.05	PIK3CG,PIK3R5,PIK3R6,TGFB1
Chemokine Signaling	1.25	0.0562341	0.05	CCR5,LIMK1,PIK3CG,PRKCB
Putrescine Degradation III	1.23	0.0588844	0.0909	ALDH1A3,ALDH7A1
MSP-RON Signaling In Macrophages Pathway	1.22	0.060256	0.0427	ITGAM,ITGB2,PIK3CG,PIK3R5,PIK3R6
JAK/STAT Signaling	1.22	0.060256	0.0488	JAK3,PIK3CG,PIK3R5,PIK3R6
Melanoma Signaling	1.22	0.060256	0.06	PIK3CG,PIK3R5,PIK3R6
Regulation of the Epithelial-Mesenchymal Transition Pathway	1.2	0.0630957	0.0359	JAK3,PIK3CG,PIK3R5,PIK3R6,TGFB1,WNT4,WNT5A
UVC-Induced MAPK Signaling	1.2	0.0630957	0.0588	PRKCB,SMPD3,SMPD4
Protein Kinase A Signaling	1.19	0.0645654	0.0295	ADCY3,ADCY7,GUCY1A1,H1-5,ITPR3,NOS3,PDE4A,PRKCB,PTPN22,PTPRE,TGFB1,TNNI1
Phagosome Maturation	1.17	0.0676083	0.0377	CTSS,CTSW,CYBB,PIKFYVE,RAC2,TCIRG1
Ethanol Degradation IV	1.16	0.0691831	0.0833	ALDH1A3,ALDH7A1
Prolactin Signaling	1.16	0.0691831	0.0465	PIK3CG,PIK3R5,PIK3R6,PRKCB
LXR/RXR Activation	1.15	0.0707946	0.0407	APOL1,CD14,LPA,LYZ,MSR1
Regulation Of The Epithelial Mesenchymal Transition In Development Pathway	1.14	0.0724436	0.046	GLI1,S100A4,WNT4,WNT5A
Glioma Signaling	1.14	0.0724436	0.0403	CCND2,PIK3CG,PIK3R5,PIK3R6,PRKCB
RHOA Signaling	1.14	0.0724436	0.0403	ARHGAP9,ARPC1B,LIMK1,PIKFYVE,WASF1
Gustation Pathway	1.13	0.074131	0.0345	ADCY3,ADCY7,CACNA2D2,GUCY1A1,ITPR3,LIPG,P2RY10
Aldosterone Signaling in Epithelial Cells	1.12	0.0758578	0.0366	ITPR3,PIK3CG,PIK3R5,PIK3R6,PIKFYVE,PRKCB
Pancreatic Adenocarcinoma Signaling	1.11	0.0776247	0.0397	JAK3,PIK3CG,PIK3R5,PIK3R6,TGFB1
3-phosphoinositide Biosynthesis	1.11	0.0776247	0.0341	INPP5D,PALD1,PIK3CG,PIK3R5,PIK3R6,PIKFYVE,PTPN22
Role of IL-17A in Arthritis	1.08	0.0831764	0.0526	PIK3CG,PIK3R5,PIK3R6
G Beta Gamma Signaling	1.08	0.0831764	0.0388	BTK,CACNA2D2,ITPR3,PIK3CG,PRKCB
Tryptophan Degradation X (Mammalian, via Tryptamine)	1.07	0.0851138	0.0741	ALDH1A3,ALDH7A1
Lysine Degradation II	1.06	0.0870964	0.2	ALDH7A1
Lysine Degradation V	1.06	0.0870964	0.2	ALDH7A1
Citrulline-Nitric Oxide Cycle	1.06	0.0870964	0.2	NOS3
Folate Polyglutamylation	1.06	0.0870964	0.2	MTHFD1L
LPS/IL-1 Mediated Inhibition of RXR Function	1.05	0.0891251	0.0315	ACSL5,ALDH1A3,ALDH7A1,CD14,CPT1C,FABP3,HS3ST1,MGST1
Tryptophan Degradation III (Eukaryotic)	1.05	0.0891251	0.0714	HAAO,TBXAS1
GABA Receptor Signaling	1.04	0.0912011	0.0376	ADCY3,ADCY7,CACNA2D2,GUCY1A1,ITPR3
WNT/β-catenin Signaling	1.03	0.0933254	0.0347	MAP4K1,RARG,SOX6,TGFB1,WNT4,WNT5A
Endometrial Cancer Signaling	1.03	0.0933254	0.05	PIK3CG,PIK3R5,PIK3R6
Small Cell Lung Cancer Signaling	1.02	0.0954993	0.0417	CCND2,PIK3CG,PIK3R5,PIK3R6
TGF-β Signaling	1.02	0.0954993	0.0417	IRF7,MAP4K1,SERPINE1,TGFB1
Cardiac β-adrenergic Signaling	0.991	0.102094	0.0337	ADCY3,ADCY7,ATP2A3,CACNA2D2,GUCY1A1,PDE4A
Glycerol Degradation I	0.987	0.103039	0.167	GK
Tryptophan Degradation to 2-amino-3-carboxymuconate Semialdehyde	0.987	0.103039	0.167	HAAO
Stearate Biosynthesis I (Animals)	0.983	0.103992	0.0476	ACSL5,LPCAT4,TBXAS1
MSP-RON Signaling In Cancer Cells Pathway	0.983	0.103992	0.0362	CSF2RB,ITGB4,PIK3CG,PIK3R5,PIK3R6
Insulin Receptor Signaling	0.967	0.107895	0.0357	INPP5D,INSR,PIK3CG,PIK3R5,PIK3R6
Activation of IRF by Cytosolic Pattern Recognition Receptors	0.951	0.111944	0.0462	IRF7,ISG15,ZBP1
Role of NFAT in Regulation of the Immune Response	0.951	0.111944	0.0255	BTK,CD28,CD3E,CD4,CD79A,CD86,FCGR2B,ITK,ITPR3,LCK,LYN,PIK3CG,PIK3R5,PIK3R6,SYK
Dopamine Degradation	0.951	0.111944	0.0625	ALDH1A3,ALDH7A1
Hereditary Breast Cancer Signaling	0.947	0.11298	0.0352	CCND2,FANCA,PIK3CG,PIK3R5,PIK3R6
Xenobiotic Metabolism General Signaling Pathway	0.936	0.115878	0.035	MGST1,PIK3CG,PIK3R5,PIK3R6,PRKCB
Mouse Embryonic Stem Cell Pluripotency	0.928	0.118032	0.0385	JAK3,PIK3CG,PIK3R5,PIK3R6
Thioredoxin Pathway	0.924	0.119124	0.143	NXN
Glycoaminoglycan-protein Linkage Region Biosynthesis	0.924	0.119124	0.143	XYLT1
IL-17 Signaling	0.914	0.121899	0.0321	LTB,PIK3CG,PIK3R5,PIK3R6,RGS16,TGFB1
Ethanol Degradation II	0.907	0.12388	0.0588	ALDH1A3,ALDH7A1
GNRH Signaling	0.893	0.127938	0.0316	ADCY3,ADCY7,CACNA2D2,GUCY1A1,ITPR3,PRKCB
Superpathway of Inositol Phosphate Compounds	0.886	0.130017	0.0299	INPP5D,PALD1,PIK3CG,PIK3R5,PIK3R6,PIKFYVE,PTPN22
Oxytocin Signaling Pathway	0.883	0.130918	0.0287	CACNA2D2,GUCY1A1,ITPR3,NOS3,PIK3CG,PIK3R5,PIK3R6,PRKCB
Agrin Interactions at Neuromuscular Junction	0.883	0.130918	0.0429	ERBB3,ITGA4,RAC2
Endocannabinoid Neuronal Synapse Pathway	0.883	0.130918	0.0336	ADCY3,ADCY7,CACNA2D2,GUCY1A1,ITPR3
PKCθ Signaling in T Lymphocytes	0.876	0.133045	0.0251	CACNA2D2,CARD11,CD28,CD3E,CD4,CD86,GRAP2,ITPR3,LCK,PIK3CG,PIK3R5,PIK3R6,RAC2,VAV1
Regulation Of The Epithelial Mesenchymal Transition By Growth Factors Pathway	0.876	0.133045	0.0312	JAK3,LTB,PIK3CG,PIK3R5,PIK3R6,TGFB1
Interferon Signaling	0.866	0.136144	0.0556	IFI6,ISG15
Synaptic Long Term Depression	0.854	0.139959	0.0308	CACNA2D2,GUCY1A1,ITPR3,LYN,NOS3,PRKCB
Melatonin Signaling	0.854	0.139959	0.0417	PRKCB,RORA,RORC
Basal Cell Carcinoma Signaling	0.854	0.139959	0.0417	GLI1,WNT4,WNT5A
Ephrin B Signaling	0.854	0.139959	0.0417	LIMK1,RAC2,VAV1
Netrin Signaling	0.854	0.139959	0.0417	CACNA2D2,ITPR3,RAC2
Noradrenaline and Adrenaline Degradation	0.848	0.141906	0.0541	ALDH1A3,ALDH7A1
AMPK Signaling	0.833	0.146893	0.0289	CPT1C,INSR,NOS3,PIK3CG,PIK3R5,PIK3R6,PPM1M
CDK5 Signaling	0.824	0.149968	0.0351	ADCY3,ADCY7,CAPN1,GUCY1A1
Pathogenesis of Multiple Sclerosis	0.821	0.151008	0.111	CCR5
Xenobiotic Metabolism Signaling	0.815	0.153109	0.0276	ALDH1A3,ALDH7A1,HS3ST1,MGST1,PIK3CG,PIK3R5,PIK3R6,PRKCB
Necroptosis Signaling Pathway	0.815	0.153109	0.0318	CAPN1,CYBB,NLRP3,PYCARD,ZBP1
Ovarian Cancer Signaling	0.807	0.155955	0.0316	PIK3CG,PIK3R5,PIK3R6,WNT4,WNT5A
Neurotrophin/TRK Signaling	0.804	0.157036	0.0395	PIK3CG,PIK3R5,PIK3R6
Maturity Onset Diabetes of Young (MODY) Signaling	0.783	0.164816	0.0385	APOL1,CACNA2D2,INSR
Prostanoid Biosynthesis	0.78	0.165959	0.1	TBXAS1
Calcium Transport I	0.78	0.165959	0.1	ATP2A3
Cholecystokinin/Gastrin-mediated Signaling	0.777	0.167109	0.0336	ITPR3,PRKCB,RAC2,RHOJ
Wound Healing Signaling Pathway	0.77	0.169824	0.0278	COL16A1,COL5A1,COL7A1,COL9A2,ITGB4,LTB,TGFB1
Estrogen-Dependent Breast Cancer Signaling	0.77	0.169824	0.038	PIK3CG,PIK3R5,PIK3R6
Gαs Signaling	0.742	0.181134	0.0325	ADCY3,ADCY7,GUCY1A1,HCK
Autophagy	0.73	0.186209	0.0282	INSR,NOD2,PIK3CG,PIK3R5,PIK3R6,TGFB1
G Protein Signaling Mediated by Tubby	0.728	0.187068	0.0455	INSR,LCK
TR/RXR Activation	0.717	0.191867	0.0357	PIK3CG,PIK3R5,PIK3R6
PEDF Signaling	0.717	0.191867	0.0357	PIK3CG,PIK3R5,PIK3R6
FGF Signaling	0.717	0.191867	0.0357	PIK3CG,PIK3R5,PIK3R6
14-3-3-mediated Signaling	0.71	0.194984	0.0315	PIK3CG,PIK3R5,PIK3R6,PRKCB
IL-6 Signaling	0.701	0.199067	0.0312	CD14,PIK3CG,PIK3R5,PIK3R6
Xenobiotic Metabolism AHR Signaling Pathway	0.686	0.206063	0.0345	ALDH1A3,ALDH7A1,MGST1
iNOS Signaling	0.684	0.207014	0.0426	CD14,JAK3
NAD biosynthesis II (from tryptophan)	0.678	0.209894	0.0769	HAAO
Oleate Biosynthesis II (Animals)	0.678	0.209894	0.0769	FADS1
γ-glutamyl Cycle	0.678	0.209894	0.0769	GSS
nNOS Signaling in Skeletal Muscle Cells	0.672	0.212814	0.0417	CACNA2D2,ITPR3
T Cell Exhaustion Signaling Pathway	0.656	0.2208	0.023	CD28,CD3E,CD86,EOMES,IL10RA,IL12RB1,IRF4,JAK3,LGALS9,PIK3CG,PIK3R5,PIK3R6,TGFB1
RANK Signaling in Osteoclasts	0.648	0.224905	0.033	PIK3CG,PIK3R5,PIK3R6
Role of PKR in Interferon Induction and Antiviral Response	0.64	0.229087	0.0294	MSR1,NLRP3,PYCARD,SCARA3
Fatty Acid Activation	0.623	0.238232	0.0667	ACSL5
Superpathway of Citrulline Metabolism	0.623	0.238232	0.0667	NOS3
Leukotriene Biosynthesis	0.623	0.238232	0.0667	ALOX5
Acute Phase Response Signaling	0.62	0.239883	0.027	C1QB,C1R,CP,PIK3CG,SERPINE1
Iron homeostasis signaling pathway	0.62	0.239883	0.0288	CP,HEPH,JAK3,TCIRG1
B Cell Receptor Signaling	0.614	0.24322	0.0223	BTK,CD79A,CSK,DAPP1,FCGR2B,INPP5D,LYN,PIK3CG,PIK3R5,PIK3R6,PRKCB,RAC2,SYK,VAV1
IL-1 Signaling	0.606	0.247742	0.0312	ADCY3,ADCY7,GUCY1A1
Granzyme B Signaling	0.599	0.251768	0.0625	PRF1
D-myo-inositol (1,4,5)-trisphosphate Degradation	0.599	0.251768	0.0625	INPP5D
Transcriptional Regulatory Network in Embryonic Stem Cells	0.597	0.25293	0.037	EOMES,SIX3
Xenobiotic Metabolism CAR Signaling Pathway	0.59	0.25704	0.0263	ALDH1A3,ALDH7A1,HS3ST1,MGST1,PRKCB
Systemic Lupus Erythematosus In T Cell Signaling Pathway	0.583	0.261216	0.0219	CD28,CD3E,CD86,IRF4,ITGAL,NOS3,PIK3CG,PIK3R5,PIK3R6,RAC2,RHOJ,RORC,SYK,VAV1
1D-myo-inositol Hexakisphosphate Biosynthesis II (Mammalian)	0.577	0.26485	0.0588	INPP5D
Dermatan Sulfate Degradation (Metazoa)	0.577	0.26485	0.0588	CEMIP
D-myo-inositol (1,3,4)-trisphosphate Biosynthesis	0.577	0.26485	0.0588	INPP5D
Oxidative Ethanol Degradation III	0.575	0.266073	0.0357	ALDH1A3,ALDH7A1
Xenobiotic Metabolism PXR Signaling Pathway	0.573	0.267301	0.0259	ALDH1A3,ALDH7A1,HS3ST1,MGST1,PRKCB
Altered T Cell and B Cell Signaling in Rheumatoid Arthritis	0.565	0.27227	0.0224	CCL21,CD28,CD3E,CD79A,CD86,LTB,SLAMF1,TGFB1,TLR2,TLR7,TLR8
Chondroitin Sulfate Biosynthesis	0.553	0.279898	0.0345	HS3ST1,XYLT1
Sumoylation Pathway	0.55	0.281838	0.0291	ISG20,RAC2,RHOJ
IGF-1 Signaling	0.542	0.287078	0.0288	PIK3CG,PIK3R5,PIK3R6
Factors Promoting Cardiogenesis in Vertebrates	0.541	0.28774	0.0265	PRKCB,TGFB1,WNT4,WNT5A
Retinoic acid Mediated Apoptosis Signaling	0.533	0.293089	0.0333	PARP12,RARG
Dermatan Sulfate Biosynthesis	0.533	0.293089	0.0333	HS3ST1,XYLT1
PCP (Planar Cell Polarity) Pathway	0.533	0.293089	0.0333	WNT4,WNT5A
GADD45 Signaling	0.517	0.304089	0.05	CCND2
Glutaryl-CoA Degradation	0.499	0.316957	0.0476	TBXAS1
Valine Degradation I	0.499	0.316957	0.0476	HIBCH
Prostate Cancer Signaling	0.485	0.327341	0.0268	PIK3CG,PIK3R5,PIK3R6
Superpathway of D-myo-inositol (1,4,5)-trisphosphate Metabolism	0.483	0.328852	0.0455	INPP5D
Mitotic Roles of Polo-Like Kinase	0.478	0.33266	0.0303	CAPN1,TGFB1
Pyridoxal 5'-phosphate Salvage Pathway	0.478	0.33266	0.0303	GRK5,LIMK1
CDC42 Signaling	0.47	0.338844	0.0209	ARPC1B,CD3E,ITGA4,ITGA5,ITGAL,ITGAM,ITGAX,ITGB2,ITGB4,ITK,LIMK1,VAV1
TCA Cycle II (Eukaryotic)	0.467	0.341193	0.0435	SDHC
Vitamin-C Transport	0.467	0.341193	0.0435	NXN
Cell Cycle: G1/S Checkpoint Regulation	0.461	0.345939	0.0294	CCND2,TGFB1
Eicosanoid Signaling	0.461	0.345939	0.0294	ALOX5,TBXAS1
Calcium Signaling	0.46	0.346737	0.0231	ATP2A3,CACNA2D2,ITPR3,SLC8B1,TNNI1
Airway Pathology in Chronic Obstructive Pulmonary Disease	0.449	0.355631	0.0254	LTB,PRF1,TGFB1
p38 MAPK Signaling	0.449	0.355631	0.0254	MAP4K1,RPS6KA4,TGFB1
CTLA4 Signaling in Cytotoxic T Lymphocytes	0.447	0.357273	0.0209	CD28,CD3E,CD86,GRAP2,LCK,PIK3CG,PIK3R5,PIK3R6,PTPN22,SYK
CDP-diacylglycerol Biosynthesis I	0.438	0.364754	0.04	LPCAT4
Serotonin Degradation	0.438	0.364754	0.0282	ALDH1A3,ALDH7A1
ERK5 Signaling	0.429	0.372392	0.0278	RPS6KA4,SH2D2A
Estrogen-mediated S-phase Entry	0.425	0.375837	0.0385	ESR2
D-myo-inositol (1,4,5)-Trisphosphate Biosynthesis	0.425	0.375837	0.0385	PIKFYVE
Gluconeogenesis I	0.425	0.375837	0.0385	ENO2
Neurovascular Coupling Signaling Pathway	0.421	0.379315	0.0222	CACNA2D2,ENTPD5,GUCY1A1,ITPR3,NOS3
Phosphatidylglycerol Biosynthesis II (Non-plastidic)	0.412	0.387258	0.037	LPCAT4
Glycolysis I	0.412	0.387258	0.037	ENO2
Huntington's Disease Signaling	0.406	0.392645	0.0214	CAPN1,PIK3CG,PIK3R5,PIK3R6,PRKCB,SDHC
Glutathione Redox Reactions I	0.4	0.398107	0.0357	MGST1
D-myo-inositol (1,4,5,6)-Tetrakisphosphate Biosynthesis	0.396	0.401791	0.0223	INPP5D,PALD1,PIKFYVE,PTPN22
D-myo-inositol (3,4,5,6)-tetrakisphosphate Biosynthesis	0.396	0.401791	0.0223	INPP5D,PALD1,PIKFYVE,PTPN22
Sonic Hedgehog Signaling	0.388	0.409261	0.0345	GLI1
VDR/RXR Activation	0.387	0.410204	0.0256	CD14,PRKCB
Role of WNT/GSK-3β Signaling in the Pathogenesis of Influenza	0.387	0.410204	0.0256	WNT4,WNT5A
NRF2-mediated Oxidative Stress Response	0.375	0.421697	0.0211	MGST1,PIK3CG,PIK3R5,PIK3R6,PRKCB
Ferroptosis Signaling Pathway	0.373	0.423643	0.0227	ALOX5,CYBB,GSS
Systemic Lupus Erythematosus Signaling	0.355	0.44157	0.0193	CD28,CD3E,CD79A,CD86,FCGR2B,INPP5D,LCK,LYN,PIK3CG,PIK3R5,PIK3R6,TLR7
Cyclins and Cell Cycle Regulation	0.35	0.446684	0.0238	CCND2,TGFB1
NF-κB Signaling	0.35	0.446684	0.0193	CARD11,CD3E,INSR,LCK,PIK3CG,PIK3R5,PIK3R6,PRKCB,TLR2,TLR7,TLR8
Airway Inflammation in Asthma	0.347	0.44978	0.0303	TGFB1
3-phosphoinositide Degradation	0.347	0.44978	0.0209	INPP5D,PALD1,PIKFYVE,PTPN22
Heparan Sulfate Biosynthesis	0.338	0.459198	0.0233	HS3ST1,XYLT1
Gαi Signaling	0.335	0.462381	0.0214	ADCY3,ADCY7,GUCY1A1
D-myo-inositol-5-phosphate Metabolism	0.333	0.464515	0.0205	INPP5D,PALD1,PIKFYVE,PTPN22
Coagulation System	0.328	0.469894	0.0286	SERPINE1
MIF-mediated Glucocorticoid Regulation	0.319	0.479733	0.0278	CD14
Fatty Acid β-oxidation I	0.319	0.479733	0.0278	ACSL5
Glutathione-mediated Detoxification	0.311	0.488652	0.027	MGST1
Dendritic Cell Maturation	0.307	0.493174	0.0186	CD1C,CD1D,CD3E,CD86,FCGR2B,ICAM1,LTB,PIK3CG,PIK3R5,PIK3R6,TLR2
Death Receptor Signaling	0.287	0.516416	0.0208	LIMK1,PARP12
Mechanisms of Viral Exit from Host Cells	0.28	0.524807	0.0244	PRKCB
Salvage Pathways of Pyrimidine Ribonucleotides	0.277	0.528445	0.0204	GRK5,LIMK1
Retinoate Biosynthesis I	0.273	0.533335	0.0238	ALDH1A3
Epithelial Adherens Junction Signaling	0.269	0.53827	0.0191	ARPC1B,LIMK1,WASF1
Oncostatin M Signaling	0.266	0.542001	0.0233	JAK3
MIF Regulation of Innate Immunity	0.26	0.549541	0.0227	CD14
Role of IL-17F in Allergic Inflammatory Airway Diseases	0.253	0.55847	0.0222	RPS6KA4
Role of RIG1-like Receptors in Antiviral Innate Immunity	0.247	0.566239	0.0217	IRF7
tRNA Splicing	0.247	0.566239	0.0217	PDE4A
Retinol Biosynthesis	0.247	0.566239	0.0217	LIPG
PFKFB4 Signaling Pathway	0.247	0.566239	0.0217	TGFB1
Dermatan Sulfate Biosynthesis (Late Stages)	0.241	0.574116	0.0213	HS3ST1
Apelin Muscle Signaling Pathway	0.236	0.580764	0.0208	NOS3
Spliceosomal Cycle	0.23	0.588844	0.0204	CWC15
MYC Mediated Apoptosis Signaling	0.225	0.595662	0.02	BBC3
Triacylglycerol Biosynthesis	0.225	0.595662	0.02	LPCAT4
Chondroitin Sulfate Biosynthesis (Late Stages)	0.225	0.595662	0.02	HS3ST1
FAT10 Cancer Signaling Pathway	0.225	0.595662	0.02	TGFB1
Amyloid Processing	0.219	0.603949	0.0196	CAPN1
Role of Cytokines in Mediating Communication between Immune Cells	0.204	0.625173	0.0185	TGFB1
Phototransduction Pathway	0.204	0.625173	0.0185	GUCY1A1
CSDE1 Signaling Pathway	0	1	0.0179	TGFB1
Synaptic Long Term Potentiation	0	1	0.0155	ITPR3,PRKCB
Mitochondrial Dysfunction	0	1	0.0117	CPT1C,SDHC
FXR/RXR Activation	0	1	0.00794	APOL1
PXR/RXR Activation	0	1	0.0154	INSR
Tight Junction Signaling	0	1	0.0112	CLDN4,TGFB1
Role of BRCA1 in DNA Damage Response	0	1	0.0125	FANCA
CCR5 Signaling in Macrophages	0	1	0.012	CACNA2D2,CCR5,CD3E,CD4,ITPR3,PRKCB
Calcium-induced T Lymphocyte Apoptosis	0	1	0.013	ATP2A3,CD3E,CD4,ITPR3,LCK,PRKCB
Cytotoxic T Lymphocyte-mediated Apoptosis of Target Cells	0	1	0.00471	CD3E,PRF1
Induction of Apoptosis by HIV1	0	1	0.0154	BBC3
T Helper Cell Differentiation	0	1	0.017	CD28,CD3E,CD86,IL10RA,IL12RB1,IL2RG,RORC,TGFB1
IL-15 Signaling	0	1	0.0152	IL2RB,IL2RG,JAK3,LCK,PIK3CG,PIK3R5,PIK3R6,SYK
Lipid Antigen Presentation by CD1	0	1	0.00721	CD1C,CD1D,CD3E
Androgen Signaling	0	1	0.0178	CACNA2D2,ITPR3,PRKCB
Type I Diabetes Mellitus Signaling	0	1	0.00786	CD28,CD3E,CD86,PRF1
Allograft Rejection Signaling	0	1	0.00826	CD28,CD3E,CD86,PRF1
Autoimmune Thyroid Disease Signaling	0	1	0.00881	CD28,CD3E,CD86,PRF1
Graft-versus-Host Disease Signaling	0	1	0.00897	CD28,CD3E,CD86,PRF1
Communication between Innate and Adaptive Immune Cells	0	1	0.00861	CD28,CD3E,CD4,CD79A,CD86,TLR2,TLR7,TLR8
EIF2 Signaling	0	1	0.0179	INSR,PIK3CG,PIK3R5,PIK3R6
Neuroprotective Role of THOP1 in Alzheimer's Disease	0	1	0.0167	C1R,GZMK
Regulation of IL-2 Expression in Activated and Anergic T Lymphocytes	0	1	0.013	CARD11,CD28,CD3E,LCK,TGFB1,VAV1
NUR77 Signaling in T Lymphocytes	0	1	0.00781	CD28,CD3E,CD86,PRKCB
Antiproliferative Role of TOB in T Cell Signaling	0	1	0.00704	CD28,CD3E,TGFB1
OX40 Signaling Pathway	0	1	0.00418	CD3E,CD4
Hematopoiesis from Pluripotent Stem Cells	0	1	0.00452	CD3E,CD4
Heparan Sulfate Biosynthesis (Late Stages)	0	1	0.0127	HS3ST1
Triacylglycerol Degradation	0	1	0.0175	LIPG
Phospholipases	0	1	0.0149	LIPG
Antioxidant Action of Vitamin C	0	1	0.0179	CSF2RB,NXN
Remodeling of Epithelial Adherens Junctions	0	1	0.0147	ARPC1B
Oxidative Phosphorylation	0	1	0.00901	SDHC
Adipogenesis pathway	0	1	0.0148	TGFB1,WNT5A
HIPPO signaling	0	1	0.0118	DLG2
WNT/Ca+ pathway	0	1	0.0156	WNT5A
SAPK/JNK Signaling	0	1	0.0159	CD3E,LCK,MAP4K1,PIK3CG,PIK3R5,PIK3R6,RAC2,SH2D2A
Protein Ubiquitination Pathway	0	1	0.00727	USP46,USP6
PPAR Signaling	0	1	0.00935	INSR
cAMP-mediated signaling	0	1	0.0172	ADCY3,ADCY7,GUCY1A1,PDE4A
Glutamate Receptor Signaling	0	1	0.0152	GRIK4
Apoptosis Signaling	0	1	0.00962	CAPN1
Hypoxia Signaling in the Cardiovascular System	0	1	0.0135	NOS3
Cancer Drug Resistance By Drug Efflux	0	1	0.0172	PIK3CG
Sirtuin Signaling Pathway	0	1	0.0137	CPT1C,H1-5,NOS3,SDHC
Th17 Activation Pathway	0	1	0.0145	CD3E,IL12RB1,IRF4,JAK3,RORA,RORC,RUNX1
SPINK1 Pancreatic Cancer Pathway	0	1	0.0167	TGFB1
Inhibition of ARE-Mediated mRNA Degradation Pathway	0	1	0.00621	LTB
BEX2 Signaling Pathway	0	1	0.0123	BBC3
Role of MAPK Signaling in Promoting the Pathogenesis of Influenza	0	1	0.00885	TCIRG1
