# Supplementary material for: Transcriptomic analysis reveals partial epithelial–mesenchymal transition and inflammation as common pathogenic mechanisms in hypertensive nephrosclerosis and Type 2 diabetic nephropathy
Source: Physiol Rep. 2023 Oct 9;11(19):e15825. doi: 10.14814/phy2.15825 (PMC10562137; doi:10.14814/phy2.15825)
Supplement: Supplementary file 1 — Data S1: [file PHY2-11-e15825-s001.zip › T2DN_vs_Ctrl_IPA_report.xlsx]

## Sheet: Ark1
Ingenuity Canonical Pathways	-log10(p-value)	p-value	Ratio	Molecules
Th1 and Th2 Activation Pathway	9.55	2.81838e-10	0.145	APH1B,CCR5,CD28,CD3E,CD3G,CD4,CD86,GFI1,HLA-DMB,HLA-DOA,ICAM1,IKZF1,IL10RA,IL27RA,IL2RB,IL2RG,ITGB2,JAK3,NFATC4,PIK3CG,PIK3R5,PIK3R6,SPI1,TGFB1,VAV1
Th2 Pathway	9.33	4.67735e-10	0.161	APH1B,CCR5,CD28,CD3E,CD3G,CD4,CD86,GFI1,HLA-DMB,HLA-DOA,ICAM1,IKZF1,IL2RB,IL2RG,ITGB2,JAK3,PIK3CG,PIK3R5,PIK3R6,SPI1,TGFB1,VAV1
Phagosome Formation	9.2	6.30957e-10	0.0796	ADGRA2,ADGRG2,ADRA2C,APLNR,ARPC1B,C3AR1,CARD9,CCR2,CCR5,CD14,CELSR2,CFL2,CLEC4E,COLEC12,FCER1A,FCER1G,FCGR2A,FCGR2B,FGR,FPR3,FZD2,GIPR,GPR174,GPR89A/GPR89B,HCK,HRH1,ITGAL,ITGAM,ITGAX,ITGB2,LBP,LCK,LHCGR,LPAR2,MARCKS,MRC2,MSR1,MTNR1A,MYH3,PIK3CG,PIK3R5,PIK3R6,PIP5K1B,PRKCB,RAC2,RRH,RXFP1,S1PR3,S1PR4,SCARA3,SCTR,SUCNR1,TLR7,TLR8,VAV1
Th1 Pathway	7.92	1.20226e-08	0.156	APH1B,CCR5,CD28,CD3E,CD3G,CD4,CD86,HLA-DMB,HLA-DOA,ICAM1,IL10RA,IL27RA,ITGB2,JAK3,NFATC4,PIK3CG,PIK3R5,PIK3R6,VAV1
Leukocyte Extravasation Signaling	7.18	6.60693e-08	0.119	ARHGAP4,ARHGAP9,CLDN4,EDIL3,ICAM1,ITGAL,ITGAM,ITGB2,JAM2,MMP19,MMP7,PIK3CG,PIK3R5,PIK3R6,PRKCB,RAC2,RHOH,SIPA1,SPN,TEC,TIMP1,TXK,VAV1
Hepatic Fibrosis / Hepatic Stellate Cell Activation	7.13	7.4131e-08	0.119	CCL21,CCL5,CCR5,CD14,COL16A1,COL19A1,COL1A1,COL5A1,COL7A1,COL9A2,CSF1,CYP2E1,EDN1,ICAM1,IL10RA,LBP,MYH3,SERPINE1,TGFA,TGFB1,TIMP1,TNF,TNFRSF1B
Cardiac Hypertrophy Signaling (Enhanced)	6.83	1.47911e-07	0.0775	ADCY10,ADCY3,ADCY7,ADRA2C,CACNA1E,CACNA2D1,CACNA2D2,CACNB2,CACNB4,CAMK2A,CAMK4,CLCF1,CSF2RB,EDN1,FZD2,GHR,IL10RA,IL27RA,IL2RB,IL2RG,ITGAL,ITGAM,ITGAX,ITGB2,LTB,MYC,NFATC4,PDE1B,PIK3CG,PIK3R5,PIK3R6,PLCB2,PLCD4,PLCZ1,PRKCB,SMPDL3A,TGFB1,TNF,TNFRSF1B,WNT10A,WNT4,WNT5A
CREB Signaling in Neurons	6.79	1.62181e-07	0.0745	ADCY10,ADCY3,ADCY7,ADGRA2,ADGRG2,ADRA2C,APLNR,C3AR1,CACNA1E,CACNA2D1,CACNA2D2,CACNB2,CACNB4,CAMK2A,CAMK4,CCR2,CCR5,CELSR2,FPR3,FZD2,GHR,GIPR,GPR174,GPR89A/GPR89B,GRIK4,HRH1,LHCGR,LPAR2,MTNR1A,PIK3CG,PIK3R5,PIK3R6,PLCB2,PLCD4,PLCZ1,PRKCB,RRH,RXFP1,S1PR3,S1PR4,SCTR,SHC2,SUCNR1,TGFA,TGFB1
Hepatic Fibrosis Signaling Pathway	6.09	8.12831e-07	0.0811	CACNA1E,CACNA2D1,CACNA2D2,CACNB2,CACNB4,CAMK4,CCL5,COL1A1,EDN1,FZD2,GLI1,GLI2,ICAM1,ITGAL,ITGAM,ITGAX,ITGB2,MYC,PIK3CG,PIK3R5,PIK3R6,PRKCB,RAC2,RHOH,RHOJ,SERPINE1,SUCNR1,TGFB1,TIMP1,TNF,TNFRSF1B,WNT10A,WNT4,WNT5A
Complement System	5.72	1.90546e-06	0.243	C1QA,C1QB,C1QC,C1R,C3AR1,C9,ITGAM,ITGAX,ITGB2
MSP-RON Signaling Pathway	5.71	1.94984e-06	0.19	CCR2,CSF1,CSF2RB,ITGAM,ITGB2,KLK6,MST1R,PIK3CG,PIK3R5,PIK3R6,TNF
Glioblastoma Multiforme Signaling	5.58	2.63027e-06	0.111	CCND2,CCND3,CDKN1A,E2F7,FZD2,MYC,PIK3CG,PIK3R5,PIK3R6,PLCB2,PLCD4,PLCZ1,RAC2,RHOH,RHOJ,SHC2,WNT10A,WNT4,WNT5A
Crosstalk between Dendritic Cells and Natural Killer Cells	5.19	6.45654e-06	0.143	CAMK2A,CD28,CD86,CSF2RB,FSCN1,IL2RB,IL2RG,ITGAL,LTB,PRF1,TLR7,TNF,TNFRSF1B
Sphingosine-1-phosphate Signaling	5.15	7.07946e-06	0.125	ADCY10,ADCY3,ADCY7,PIK3CG,PIK3R5,PIK3R6,PLCB2,PLCD4,PLCZ1,RAC2,RHOH,RHOJ,S1PR3,S1PR4,SMPD3
Insulin Secretion Signaling Pathway	5.14	7.24436e-06	0.0889	ADCY10,ADCY3,ADCY7,ASIC3,CACNA1E,CACNA2D1,CACNA2D2,CACNB2,CACNB4,CAMK2A,FGR,GHR,GIPR,HCK,JAK3,LCK,PIK3CG,PIK3R5,PIK3R6,PLCB2,PLCD4,PLCZ1,PRKCB,SLC2A1
Role of Macrophages, Fibroblasts and Endothelial Cells in Rheumatoid Arthritis	5.13	7.4131e-06	0.0828	CAMK2A,CAMK4,CCL5,CSF1,DKK3,FZD2,ICAM1,LTB,MYC,NFATC4,PIK3CG,PIK3R5,PIK3R6,PLCB2,PLCD4,PLCZ1,PRKCB,PRSS3,ROR2,TGFB1,TLR7,TLR8,TNF,TNFRSF1B,WNT10A,WNT4,WNT5A
Molecular Mechanisms of Cancer	5.05	8.91251e-06	0.0738	ADCY10,ADCY3,ADCY7,APH1B,ARHGEF4,BBC3,CAMK2A,CCND2,CCND3,CDKN1A,E2F7,FZD2,GLI1,ITGAL,ITGAM,ITGAX,ITGB2,JAK3,MYC,NAIP,PIK3CG,PIK3R5,PIK3R6,PLCB2,PRKCB,RAC2,RHOH,RHOJ,SHC2,TGFB1,WNT10A,WNT4,WNT5A
Role of Pattern Recognition Receptors in Recognition of Bacteria and Viruses	4.94	1.14815e-05	0.109	C1QA,C1QB,C1QC,C3AR1,CCL5,CLCF1,IRF7,LTB,OAS3,PIK3CG,PIK3R5,PIK3R6,PRKCB,TGFB1,TLR7,TLR8,TNF
Granulocyte Adhesion and Diapedesis	4.94	1.14815e-05	0.101	CCL19,CCL21,CCL28,CCL5,CCR2,CCR5,CLDN4,CXCL16,FPR3,HRH1,ICAM1,ICAM2,ITGAM,ITGB2,MMP19,MMP7,SELL,TNF,TNFRSF1B
GP6 Signaling Pathway	4.85	1.41254e-05	0.118	CAMK4,COL16A1,COL19A1,COL1A1,COL5A1,COL7A1,COL9A2,FCER1G,GRAP2,LAMC2,PIK3CG,PIK3R5,PIK3R6,PRKCB,VAV1
FcγRIIB Signaling in B Lymphocytes	4.78	1.65959e-05	0.141	CACNA1E,CACNA2D1,CACNA2D2,CACNB2,CACNB4,CD79A,DOK1,FCGR2B,INPP5D,PIK3CG,PIK3R5,PIK3R6
Atherosclerosis Signaling	4.69	2.04174e-05	0.115	ALB,ALOX5,APOC3,APOL1,CCR2,COL1A1,CSF1,ICAM1,ITGB2,LPA,LYZ,MSR1,TGFB1,TNF,TNFRSF12A
Natural Killer Cell Signaling	4.62	2.39883e-05	0.0955	CD48,CFL2,COL1A1,FCER1G,FCGR2A,HCST,HSPA6,IL2RB,ITGAL,JAK3,LCK,LILRB1,NFATC4,PIK3CG,PIK3R5,PIK3R6,RAC2,SH2D1A,VAV1
Role of NFAT in Cardiac Hypertrophy	4.47	3.38844e-05	0.0901	ADCY10,ADCY3,ADCY7,CACNA1E,CACNA2D1,CACNA2D2,CACNB2,CACNB4,CAMK2A,CAMK4,NFATC4,PIK3CG,PIK3R5,PIK3R6,PLCB2,PLCD4,PLCZ1,PRKCB,SHC2,TGFB1
PD-1, PD-L1 cancer immunotherapy pathway	4.46	3.46737e-05	0.123	CD28,HLA-DMB,HLA-DOA,IL2RB,IL2RG,JAK3,LCK,PIK3CG,PIK3R5,PIK3R6,TGFB1,TNF,TNFRSF1B
LXR/RXR Activation	4.39	4.0738e-05	0.114	ABCG1,ALB,APOC3,APOH,APOL1,C9,CD14,LBP,LPA,LYZ,MLXIPL,MSR1,TNF,TNFRSF1B
Breast Cancer Regulation by Stathmin1	4.36	4.36516e-05	0.0642	ADGRA2,ADGRG2,ADRA2C,APLNR,ARHGEF4,C3AR1,CAMK2A,CAMK4,CCND2,CCND3,CCR2,CCR5,CELSR2,E2F7,FPR3,FZD2,GIPR,GPR174,GPR89A/GPR89B,HRH1,LHCGR,LPAR2,MTNR1A,PIK3CG,PIK3R5,PIK3R6,PLCB2,PRKCB,RAC2,RRH,RXFP1,S1PR3,S1PR4,SCTR,SHC2,SUCNR1,TGFA,TGFB1
Cardiac Hypertrophy Signaling	3.97	0.000107152	0.0808	ADCY10,ADCY3,ADCY7,ADRA2C,CACNA1E,CACNA2D1,CACNA2D2,CACNB2,CACNB4,CAMK4,NFATC4,PIK3CG,PIK3R5,PIK3R6,PLCB2,PLCD4,PLCZ1,RAC2,RHOH,RHOJ,TGFB1
Pulmonary Fibrosis Idiopathic Signaling Pathway	3.82	0.000151356	0.0736	AXL,BBC3,COL16A1,COL19A1,COL1A1,COL5A1,COL7A1,COL9A2,EDN1,FZD2,GLI1,GLI2,MMP19,MMP7,PIK3CG,PIK3R5,PIK3R6,RPS6KA4,SERPINE1,TGFA,TGFB1,WNT10A,WNT4,WNT5A
IL-15 Production	3.79	0.000162181	0.106	AXL,CSF1R,EPHB2,FES,FGR,HCK,JAK3,LCK,MST1R,PTK7,ROR2,TEC,TXK
Colorectal Cancer Metastasis Signaling	3.72	0.000190546	0.0775	ADCY10,ADCY3,ADCY7,FZD2,JAK3,MMP19,MMP7,MYC,PIK3CG,PIK3R5,PIK3R6,RAC2,RHOH,RHOJ,TGFB1,TLR7,TLR8,TNF,WNT10A,WNT4,WNT5A
PI3K Signaling in B Lymphocytes	3.68	0.00020893	0.0979	CAMK2A,CAMK4,CD79A,DAPP1,FCGR2B,INPP5D,NFATC4,PIK3CG,PLCB2,PLCD4,PLCZ1,PLEKHA4,PRKCB,VAV1
Sperm Motility	3.64	0.000229087	0.0784	ADCY10,AXL,CAMK4,CSF1R,EPHB2,FES,FGR,HCK,JAK3,LCK,MST1R,PDE1B,PLCB2,PLCD4,PLCZ1,PRKCB,PTK7,ROR2,TEC,TXK
HOTAIR Regulatory Pathway	3.6	0.000251189	0.092	CDKN1A,COL1A1,ESR2,ICAM1,JAM2,MMP19,MMP7,MYC,PIK3CG,PIK3R5,PIK3R6,TGFB1,WNT10A,WNT4,WNT5A
Cellular Effects of Sildenafil (Viagra)	3.49	0.000323594	0.094	ADCY10,ADCY3,ADCY7,CACNA1E,CACNA2D1,CACNA2D2,CACNB2,CACNB4,CAMK4,MYH3,PDE1B,PLCB2,PLCD4,PLCZ1
Amyotrophic Lateral Sclerosis Signaling	3.49	0.000323594	0.104	CACNA1E,CACNA2D1,CACNA2D2,CACNB2,CACNB4,CAPN6,GRIK4,NAIP,NEFH,PIK3CG,PIK3R5,PIK3R6
G-Protein Coupled Receptor Signaling	3.47	0.000338844	0.0571	ADCY10,ADCY3,ADCY7,ADGRA2,ADGRG2,ADRA2C,APLNR,C3AR1,CAMK2A,CAMK4,CCR2,CCR5,CELSR2,EYA2,FPR3,FZD2,GIPR,GPR174,GPR89A/GPR89B,HRH1,LHCGR,LPAR2,MTNR1A,NFATC4,PDE1B,PIK3CG,PIK3R5,PIK3R6,PLCB2,PRKCB,RAC2,RRH,RXFP1,S1PR3,S1PR4,SCTR,SHC2,SIX3,SMPDL3A,SUCNR1
GPCR-Mediated Nutrient Sensing in Enteroendocrine Cells	3.39	0.00040738	0.102	ADCY10,ADCY3,ADCY7,CACNA1E,CACNA2D1,CACNA2D2,CACNB2,CACNB4,PLCB2,PLCD4,PLCZ1,PRKCB
IL-12 Signaling and Production in Macrophages	3.36	0.000436516	0.0956	ALB,APOC3,APOL1,LPA,LYZ,MST1R,PIK3CG,PIK3R5,PIK3R6,PRKCB,SPI1,TGFB1,TNF
Nitric Oxide Signaling in the Cardiovascular System	3.35	0.000446684	0.101	CACNA1E,CACNA2D1,CACNA2D2,CACNB2,CACNB4,CAMK4,PDE1B,PIK3CG,PIK3R5,PIK3R6,PRKCB,SLC7A1
Production of Nitric Oxide and Reactive Oxygen Species in Macrophages	3.34	0.000457088	0.0838	ALB,APOC3,APOL1,JAK3,LPA,LYZ,PIK3CG,PIK3R5,PIK3R6,PRKCB,RAC2,RHOH,RHOJ,SPI1,TNF,TNFRSF1B
Agranulocyte Adhesion and Diapedesis	3.25	0.000562341	0.0794	CCL19,CCL21,CCL28,CCL5,CCR2,CCR5,CLDN4,CXCL16,HRH1,ICAM1,ICAM2,ITGB2,MMP19,MMP7,MYH3,SELL,TNF
Neuroinflammation Signaling Pathway	3.24	0.00057544	0.0698	APH1B,CCL5,CD86,CSF1R,HLA-DMB,HLA-DOA,ICAM1,IL34,IRF7,JAK3,NAIP,NFATC4,PIK3CG,PIK3R5,PIK3R6,PYCARD,RAC2,SLC1A3,TGFB1,TLR7,TLR8,TNF
RHOGDI Signaling	3.22	0.00060256	0.0791	ARHGAP4,ARHGAP9,ARHGEF4,ARPC1B,CDH11,CDH12,CFL2,ESR2,ITGAL,ITGAM,ITGAX,ITGB2,MYH3,PIP5K1B,RAC2,RHOH,RHOJ
Aryl Hydrocarbon Receptor Signaling	3.21	0.000616595	0.0881	ALDH1A3,CCND2,CCND3,CDKN1A,CYP2C8,CYP3A4,CYP3A43,CYP3A7,ESR2,MGST1,MYC,TGFB1,TGM2,TNF
Senescence Pathway	3.19	0.000645654	0.0707	CACNA1E,CACNA2D1,CACNA2D2,CACNB2,CACNB4,CAMK4,CAPN6,CBX2,CCNB2,CCND2,CCND3,CDKN1A,E2F7,ELF3,NFATC4,PIK3CG,PIK3R5,PIK3R6,RPS6KA4,SERPINE1,TGFB1
Opioid Signaling Pathway	3.16	0.000691831	0.0719	ADCY10,ADCY3,ADCY7,CACNA1E,CACNA2D1,CACNA2D2,CACNB2,CACNB4,CAMK2A,CAMK4,FGR,HCK,LCK,MYC,PDE1B,PIK3CG,PRKCB,RAC2,RPS6KA4,SCN7A
Estrogen Receptor Signaling	3.15	0.000707946	0.064	ADCY10,ADCY3,ADCY7,CACNA1E,CACNA2D1,CACNA2D2,CACNB2,CACNB4,CDKN1A,CFL2,ESR2,JAK3,MDK,MED12L,MMP19,MMP7,MYC,NDUFA4L2,PIK3CG,PIK3R5,PIK3R6,PLCB2,PLCD4,PLCZ1,PRKCB,SHC2
Leptin Signaling in Obesity	3.15	0.000707946	0.118	ADCY10,ADCY3,ADCY7,PIK3CG,PIK3R5,PIK3R6,PLCB2,PLCD4,PLCZ1
PI3K/AKT Signaling	3.15	0.000707946	0.0804	CDKN1A,CSF2RB,GDF15,GHR,GYS2,IL10RA,IL27RA,IL2RB,IL2RG,INPP5D,ITGAL,ITGAM,ITGAX,ITGB2,JAK3,PIK3CG
IL-9 Signaling	3.11	0.000776247	0.171	IL2RG,JAK3,PIK3CG,PIK3R5,PIK3R6,TNF
nNOS Signaling in Skeletal Muscle Cells	3.1	0.000794328	0.146	CACNA1E,CACNA2D1,CACNA2D2,CACNB2,CACNB4,CAMK4,SNTA1
IL-4 Signaling	3.1	0.000794328	0.108	HLA-DMB,HLA-DOA,IL2RG,INPP5D,IRF4,JAK3,NFATC4,PIK3CG,PIK3R5,PIK3R6
Fcγ Receptor-mediated Phagocytosis in Macrophages and Monocytes	3.06	0.000870964	0.106	ARPC1B,DGKB,FCGR2A,FGR,HCK,INPP5D,PIK3CG,PRKCB,RAC2,VAV1
Role of Osteoblasts, Osteoclasts and Chondrocytes in Rheumatoid Arthritis	3.02	0.000954993	0.0759	CAMK4,COL1A1,CSF1,CSF1R,DKK3,FZD2,NAIP,NFATC4,PIK3CG,PIK3R5,PIK3R6,TGFB1,TNF,TNFRSF1B,WNT10A,WNT4,WNT5A
Dilated Cardiomyopathy Signaling Pathway	3.01	0.000977237	0.0878	ADCY10,ADCY3,ADCY7,CACNA1E,CACNA2D1,CACNA2D2,CACNB2,CACNB4,CAMK2A,CAMK4,MYH3,TNNI1,TNNT2
Circadian Rhythm Signaling	3	0.001	0.0714	ADCY10,ADCY3,ADCY7,CACNA1E,CACNA2D1,CACNA2D2,CACNB2,CACNB4,CAMK2A,FGR,HCK,LCK,MTNR1A,MYC,PER1,PLCB2,PLCD4,PLCZ1,PRKCB
HIF1α Signaling	2.94	0.00114815	0.0769	CAMK2A,CAMK4,CDKN1A,EDN1,HSPA6,MMP19,MMP7,PIK3CG,PIK3R5,PIK3R6,PRKCB,RAC2,SERPINE1,SLC2A1,TGFA,TGFB1
NAD Signaling Pathway	2.93	0.0011749	0.0861	BST1,H1-10,H1-3,H1-5,NT5E,PIK3CG,PIK3R5,PIK3R6,SLC12A8,SLC29A4,TGFA,TGFB1,TRPM2
Synaptogenesis Signaling Pathway	2.89	0.00128825	0.0669	ADCY10,ADCY3,ADCY7,ARPC1B,CACNA2D1,CACNB4,CAMK2A,CAMK4,CDH11,CDH12,EPHB2,FGR,HCK,LCK,MARCKS,PIK3CG,PIK3R5,PIK3R6,SHC2,SYT6,THBS2
Thrombin Signaling	2.85	0.00141254	0.0755	ADCY10,ADCY3,ADCY7,ARHGEF4,CAMK2A,CAMK4,PIK3CG,PIK3R5,PIK3R6,PLCB2,PLCD4,PLCZ1,PRKCB,RAC2,RHOH,RHOJ
Inhibition of Matrix Metalloproteases	2.85	0.00141254	0.154	ADAM12,MMP19,MMP7,TFPI2,THBS2,TIMP1
Fc Epsilon RI Signaling	2.84	0.00144544	0.0932	FCER1A,FCER1G,GRAP2,INPP5D,PIK3CG,PIK3R5,PIK3R6,PRKCB,RAC2,TNF,VAV1
LPS/IL-1 Mediated Inhibition of RXR Function	2.83	0.00147911	0.0709	ABCG1,ACOX2,ALDH1A3,CD14,CHST7,CPT1C,CYP2C8,CYP2E1,CYP3A4,CYP3A7,FABP3,HS3ST1,LBP,MGST1,SMOX,SULT1B1,TNF,TNFRSF1B
Neuropathic Pain Signaling In Dorsal Horn Neurons	2.82	0.00151356	0.099	CAMK2A,CAMK4,PIK3CG,PIK3R5,PIK3R6,PLCB2,PLCD4,PLCZ1,PRKCB,TAC1
GM-CSF Signaling	2.75	0.00177828	0.114	CAMK2A,CSF2RB,HCK,PIK3CG,PIK3R5,PIK3R6,PRKCB,RUNX1
eNOS Signaling	2.73	0.00186209	0.0818	ADCY10,ADCY3,ADCY7,CAMK4,CHRNE,ESR2,HSPA6,LPAR2,PIK3CG,PIK3R5,PIK3R6,PRKCB,SLC7A1
Tumor Microenvironment Pathway	2.71	0.00194984	0.0782	COL1A1,CSF1,ICAM1,IDO2,MMP19,MMP7,MYC,PIK3CG,PIK3R5,PIK3R6,SLC2A1,TGFB1,TNC,TNF
Pulmonary Healing Signaling Pathway	2.71	0.00194984	0.0754	CFL2,FGR,FZD2,HCK,LCK,MMP19,MMP7,MYC,PRKCB,TGFB1,TNF,TNFRSF1B,WNT10A,WNT4,WNT5A
Axonal Guidance Signaling	2.68	0.0020893	0.0571	ADAM12,ADAMTS17,ADAMTS2,ARPC1B,CFL2,EPHB2,FES,FZD2,GLI1,GLI2,ITGAL,ITGAM,ITGAX,ITGB2,MMP7,NFATC4,PIK3CG,PIK3R5,PIK3R6,PLCB2,PLCD4,PLCZ1,PRKCB,RAC2,SEMA6B,SLIT2,WNT10A,WNT4,WNT5A
Glioma Signaling	2.66	0.00218776	0.0887	CAMK2A,CAMK4,CCND2,CCND3,CDKN1A,E2F7,PIK3CG,PIK3R5,PIK3R6,PRKCB,TGFA
Gustation Pathway	2.62	0.00239883	0.0739	ADCY10,ADCY3,ADCY7,ASIC3,CACNA1E,CACNA2D1,CACNA2D2,CACNB2,CACNB4,LIPG,PLCB2,SCN7A,SCN9A,TAS2R30,TAS2R46
Reelin Signaling in Neurons	2.61	0.00245471	0.0873	ARHGEF4,ARPC1B,CAMK2A,FGR,HCK,LCK,MAP4K1,PAFAH1B3,PIK3CG,PIK3R5,PIK3R6
Actin Cytoskeleton Signaling	2.61	0.00245471	0.0694	ARHGEF4,ARPC1B,CD14,CFL2,ITGAL,ITGAM,ITGAX,ITGB2,LBP,MYH3,NCKAP1L,PIK3CG,PIK3R5,PIK3R6,PIP5K1B,RAC2,VAV1
Endocannabinoid Cancer Inhibition Pathway	2.6	0.00251189	0.0828	ADCY10,ADCY3,ADCY7,CCND2,CCND3,CDKN1A,MYC,PIK3CG,PIK3R5,PIK3R6,SMPD3,TRIB3
Apelin Adipocyte Signaling Pathway	2.59	0.0025704	0.0989	ADCY10,ADCY3,ADCY7,APLNR,GPX7,MGST1,PLIN1,PTGES,RAC2
Granzyme A Signaling	2.56	0.00275423	0.211	H1-10,H1-3,H1-5,PRF1
HMGB1 Signaling	2.54	0.00288403	0.0778	CLCF1,ICAM1,LTB,PIK3CG,PIK3R5,PIK3R6,RAC2,RHOH,RHOJ,SERPINE1,TGFB1,TNF,TNFRSF1B
Macropinocytosis Signaling	2.53	0.00295121	0.105	CD14,CSF1,CSF1R,ITGB2,PIK3CG,PIK3R5,PIK3R6,PRKCB
Corticotropin Releasing Hormone Signaling	2.5	0.00316228	0.0805	ADCY10,ADCY3,ADCY7,CACNA1E,CACNA2D1,CACNA2D2,CACNB2,CACNB4,CAMK4,GLI1,GLI2,PRKCB
TREM1 Signaling	2.49	0.00323594	0.104	CD86,FCGR2B,ICAM1,ITGAX,LAT2,TLR7,TLR8,TNF
IL-2 Signaling	2.48	0.00331131	0.115	IL2RB,IL2RG,JAK3,LCK,PIK3CG,PIK3R5,PIK3R6
Wound Healing Signaling Pathway	2.48	0.00331131	0.0675	CCL5,CLCF1,COL16A1,COL19A1,COL1A1,COL5A1,COL7A1,COL9A2,LAMC2,LTB,MST1R,SHC2,TAC1,TGFA,TGFB1,TNF,TNFRSF1B
Prostanoid Biosynthesis	2.48	0.00331131	0.3	HPGDS,PTGES,PTGS1
P2Y Purigenic Receptor Signaling Pathway	2.48	0.00331131	0.084	ADCY10,ADCY3,ADCY7,MYC,PIK3CG,PIK3R5,PIK3R6,PLCB2,PLCD4,PLCZ1,PRKCB
Maturity Onset Diabetes of Young (MODY) Signaling	2.46	0.00346737	0.103	APOC3,APOH,APOL1,CACNA1E,CACNA2D1,CACNA2D2,CACNB2,CACNB4
IL-7 Signaling Pathway	2.46	0.00346737	0.103	CCND3,IL2RG,JAK3,MYC,PIK3CG,PIK3R5,PIK3R6,SLC2A1
Endothelin-1 Signaling	2.43	0.00371535	0.0729	ADCY10,ADCY3,ADCY7,EDN1,MYC,PIK3CG,PIK3R5,PIK3R6,PLCB2,PLCD4,PLCZ1,PRKCB,PTGS1,SHC2
Type II Diabetes Mellitus Signaling	2.41	0.00389045	0.0784	CACNA1E,CACNA2D1,CACNA2D2,CACNB2,CACNB4,PIK3CG,PIK3R5,PIK3R6,PRKCB,SMPD3,TNF,TNFRSF1B
WNT/Ca+ pathway	2.37	0.0042658	0.109	CAMK2A,FZD2,NFATC4,PLCB2,PLCD4,PLCZ1,WNT5A
MSP-RON Signaling In Macrophages Pathway	2.35	0.00446684	0.0855	HLA-DMB,HLA-DOA,ITGAM,ITGB2,KLK6,MST1R,PIK3CG,PIK3R5,PIK3R6,TNF
White Adipose Tissue Browning Pathway	2.35	0.00446684	0.0809	ADCY10,ADCY3,ADCY7,CACNA1E,CACNA2D1,CACNA2D2,CACNB2,CACNB4,FCER1A,FCER1G,PLIN1
Apelin Cardiomyocyte Signaling Pathway	2.34	0.00457088	0.0909	APLNR,PIK3CG,PIK3R5,PIK3R6,PLCB2,PLCD4,PLCZ1,PRKCB,TGFB1
RAC Signaling	2.31	0.00489779	0.0797	ARPC1B,CFL2,ITGAL,ITGAM,ITGAX,ITGB2,PIK3CG,PIK3R5,PIK3R6,PIP5K1B,RAC2
Superpathway of Melatonin Degradation	2.26	0.00549541	0.104	CYP2C8,CYP2E1,CYP3A4,CYP3A7,SMOX,SULT1B1,UGT1A9 (includes others)
Dopamine-DARPP32 Feedback in cAMP Signaling	2.24	0.0057544	0.0718	ADCY10,ADCY3,ADCY7,CACNA1E,CACNA2D1,CACNA2D2,CACNB2,CACNB4,CAMK4,PLCB2,PLCD4,PLCZ1,PRKCB
Apelin Endothelial Signaling Pathway	2.24	0.0057544	0.078	ADCY10,ADCY3,ADCY7,APLNR,CAMK4,ICAM1,PIK3CG,PIK3R5,PIK3R6,PLCB2,PRKCB
Renin-Angiotensin Signaling	2.23	0.00588844	0.082	ADCY10,ADCY3,ADCY7,CCL5,PIK3CG,PIK3R5,PIK3R6,PRKCB,SHC2,TNF
Xenobiotic Metabolism Signaling	2.22	0.0060256	0.0621	ALDH1A3,CAMK2A,CAMK4,CHST7,CYP2C8,CYP3A4,CYP3A7,HS3ST1,MGST1,PIK3CG,PIK3R5,PIK3R6,PRKCB,SCAND1,SMOX,SULT1B1,TNF,UGT1A9 (includes others)
Signaling by Rho Family GTPases	2.22	0.0060256	0.0634	ARHGEF4,ARPC1B,CDH11,CDH12,CFL2,ITGAL,ITGAM,ITGAX,ITGB2,PIK3CG,PIK3R5,PIK3R6,PIP5K1B,RAC2,RHOH,RHOJ,SEPTIN1
Role of Hypercytokinemia/hyperchemokinemia in the Pathogenesis of Influenza	2.2	0.00630957	0.093	CCL5,IRF7,ISG15,ISG20,OAS3,PYCARD,TLR7,TNF
Protein Kinase A Signaling	2.19	0.00645654	0.0565	ADCY10,ADCY3,ADCY7,CAMK2A,CAMK4,DUSP18,EBI3,EYA2,GYS2,H1-10,H1-3,H1-5,NFATC4,PDE1B,PLCB2,PLCD4,PLCZ1,PRKCB,PTPRE,SMPDL3A,TGFB1,TNNI1,UBASH3B
Role of JAK1 and JAK3 in γc Cytokine Signaling	2.19	0.00645654	0.101	FES,IL2RB,IL2RG,JAK3,PIK3CG,PIK3R5,PIK3R6
Tumoricidal Function of Hepatic Natural Killer Cells	2.18	0.00660693	0.167	ICAM1,ITGAL,PRF1,SRGN
Regulation Of The Epithelial Mesenchymal Transition In Development Pathway	2.17	0.00676083	0.092	APH1B,FZD2,GLI1,GLI2,S100A4,WNT10A,WNT4,WNT5A
Acute Phase Response Signaling	2.17	0.00676083	0.0703	ALB,APOH,C1QA,C1QB,C1QC,C1R,C9,CP,LBP,PIK3CG,SERPINE1,TNF,TNFRSF1B
Chronic Myeloid Leukemia Signaling	2.13	0.0074131	0.0841	CCND2,CCND3,CDKN1A,E2F7,MYC,PIK3CG,PIK3R5,PIK3R6,TGFB1
Bupropion Degradation	2.11	0.00776247	0.16	CYP2C8,CYP2E1,CYP3A4,CYP3A7
IL-10 Signaling	2.09	0.00812831	0.0972	CCR5,CD14,FCGR2A,FCGR2B,IL10RA,LBP,TNF
Melatonin Signaling	2.09	0.00812831	0.0972	CAMK2A,CAMK4,MTNR1A,PLCB2,PLCD4,PLCZ1,PRKCB
Netrin Signaling	2.09	0.00812831	0.0972	CACNA1E,CACNA2D1,CACNA2D2,CACNB2,CACNB4,NFATC4,RAC2
Ceramide Signaling	2.08	0.00831764	0.0889	PIK3CG,PIK3R5,PIK3R6,S1PR3,S1PR4,SMPD3,TNF,TNFRSF1B
IL-8 Signaling	2.08	0.00831764	0.0664	CCND2,CCND3,ICAM1,ITGAM,ITGAX,ITGB2,PIK3CG,PIK3R5,PIK3R6,PLCB2,PRKCB,RAC2,RHOH,RHOJ
CXCR4 Signaling	2.07	0.00851138	0.071	ADCY10,ADCY3,ADCY7,CD4,PIK3CG,PIK3R5,PIK3R6,PLCB2,PRKCB,RAC2,RHOH,RHOJ
Endocannabinoid Neuronal Synapse Pathway	2.06	0.00870964	0.0738	ADCY10,ADCY3,ADCY7,CACNA1E,CACNA2D1,CACNA2D2,CACNB2,CACNB4,PLCB2,PLCD4,PLCZ1
Acetone Degradation I (to Methylglyoxal)	2.06	0.00870964	0.125	CYP2C8,CYP2E1,CYP3A4,CYP3A7,PRXL2B
Acute Myeloid Leukemia Signaling	2.05	0.00891251	0.0879	CSF1R,CSF2RB,MYC,PIK3CG,PIK3R5,PIK3R6,RUNX1,SPI1
Glioma Invasiveness Signaling	2.05	0.00891251	0.0959	PIK3CG,PIK3R5,PIK3R6,RAC2,RHOH,RHOJ,TIMP1
Hepatic Cholestasis	2.05	0.00891251	0.0681	ADCY10,ADCY3,ADCY7,CD14,CLCF1,LBP,LTB,PRKCB,SLC10A2,SLCO3A1,TGFB1,TNF,TNFRSF1B
Primary Immunodeficiency Signaling	2.05	0.00891251	0.107	CD3E,CD4,CD79A,IL2RG,JAK3,LCK
Gαq Signaling	2.05	0.00891251	0.0706	CAMK4,GYS2,HRH1,NFATC4,PIK3CG,PIK3R5,PIK3R6,PLCB2,PRKCB,RAC2,RHOH,RHOJ
Estrogen-mediated S-phase Entry	2.05	0.00891251	0.154	CDKN1A,E2F7,ESR2,MYC
D-myo-inositol (1,4,5)-Trisphosphate Biosynthesis	2.05	0.00891251	0.154	PIP5K1B,PLCB2,PLCD4,PLCZ1
Apelin Liver Signaling Pathway	2.05	0.00891251	0.154	APLNR,COL1A1,EDN1,TNF
Acyl-CoA Hydrolysis	2.04	0.00912011	0.214	ACOT1,ACOT4,ACOT7
Factors Promoting Cardiogenesis in Vertebrates	2.02	0.00954993	0.0728	CAMK2A,FZD2,MYC,PLCB2,PLCD4,PLCZ1,PRKCB,TGFB1,WNT10A,WNT4,WNT5A
Semaphorin Neuronal Repulsive Signaling Pathway	2.02	0.00954993	0.0728	CFL2,FES,ITGAL,ITGAM,ITGAX,ITGB2,PIK3CG,PIK3R5,PIK3R6,SEMA6B,VCAN
Xenobiotic Metabolism PXR Signaling Pathway	2.02	0.00954993	0.0674	ALDH1A3,CAMK2A,CHST7,CYP2C8,CYP3A4,CYP3A7,HS3ST1,MGST1,PRKCB,SCAND1,SMOX,SULT1B1,UGT1A9 (includes others)
fMLP Signaling in Neutrophils	2.02	0.00954993	0.0763	ARPC1B,CAMK4,FPR3,NFATC4,PIK3CG,PIK3R5,PIK3R6,PLCB2,PRKCB,RAC2
Actin Nucleation by ARP-WASP Complex	2	0.01	0.086	ARPC1B,ITGAL,ITGAM,ITGAX,ITGB2,RAC2,RHOH,RHOJ
HGF Signaling	2	0.01	0.0758	CDKN1A,ELF3,ITGAL,ITGAM,ITGAX,ITGB2,PIK3CG,PIK3R5,PIK3R6,PRKCB
GPCR-Mediated Integration of Enteroendocrine Signaling Exemplified by an L Cell	1.99	0.0102329	0.0933	ADCY10,ADCY3,ADCY7,GIPR,PLCB2,PLCD4,PLCZ1
ILK Signaling	1.93	0.011749	0.0657	CFL2,FBLIM1,ITGB2,MYC,MYH3,PIK3CG,PIK3R5,PIK3R6,RAC2,RHOH,RHOJ,RPS6KA4,TNF
STAT3 Pathway	1.93	0.011749	0.0741	CDKN1A,CSF2RB,GHR,IL10RA,IL27RA,IL2RB,IL2RG,MYC,TGFA,TGFB1
Erythropoietin Signaling Pathway	1.92	0.0120226	0.0678	CCND2,CLCF1,CSF2RB,LTB,PIK3CG,PIK3R5,PIK3R6,PRKCB,RAC2,SHC2,TGFB1,TNF
Dermatan Sulfate Biosynthesis	1.91	0.0123027	0.1	CHPF,CHST7,DSEL,HS3ST1,SULT1B1,XYLT1
PCP (Planar Cell Polarity) Pathway	1.91	0.0123027	0.1	CTHRC1,FZD2,ROR2,WNT10A,WNT4,WNT5A
Regulation of Actin-based Motility by Rho	1.91	0.0123027	0.0776	ARPC1B,ITGAL,ITGAM,ITGAX,ITGB2,PIP5K1B,RAC2,RHOH,RHOJ
Role of Tissue Factor in Cancer	1.91	0.0123027	0.0776	CFL2,CSF1,FGR,HCK,LCK,PIK3CG,PIK3R5,PIK3R6,RPS6KA4
NF-κB Activation by Viruses	1.9	0.0125893	0.0897	CCR5,CD4,LCK,PIK3CG,PIK3R5,PIK3R6,PRKCB
B Cell Development	1.89	0.0128825	0.114	CD79A,CD86,HLA-DMB,HLA-DOA,SPN
Glucocorticoid Receptor Signaling	1.89	0.0128825	0.0499	CCL5,CD3E,CD3G,CDKN1A,CSF2RB,GHR,HLA-DMB,HLA-DOA,HSPA6,ICAM1,IFNE,IL10RA,IL27RA,IL2RB,IL2RG,JAK3,KRT19,KRT80,MYC,NDUFA4L2,NFATC4,PFKFB1,PIK3CG,PIK3R5,PIK3R6,SERPINE1,SLPI,TGFB1,TNF
Ovarian Cancer Signaling	1.88	0.0131826	0.0696	EDN1,FZD2,LHCGR,MMP7,PIK3CG,PIK3R5,PIK3R6,PTGS1,WNT10A,WNT4,WNT5A
Adenosine Nucleotides Degradation II	1.87	0.0134896	0.188	ADA2,NT5C3A,NT5E
p53 Signaling	1.87	0.0134896	0.0816	BBC3,CCND2,CDKN1A,PIK3CG,PIK3R5,PIK3R6,TP63,TRIM29
UVA-Induced MAPK Signaling	1.87	0.0134896	0.0816	PIK3CG,PIK3R5,PIK3R6,PLCB2,PLCD4,PLCZ1,RPS6KA4,SMPD3
PAK Signaling	1.86	0.0138038	0.0763	CFL2,ITGAL,ITGAM,ITGAX,ITGB2,PIK3CG,PIK3R5,PIK3R6,TNF
Estrogen Biosynthesis	1.85	0.0141254	0.111	CYP2C8,CYP2E1,CYP3A4,CYP3A7,HSD17B3
Tryptophan Degradation to 2-amino-3-carboxymuconate Semialdehyde	1.85	0.0141254	0.333	HAAO,KYNU
Serotonin Receptor Signaling	1.85	0.0141254	0.111	ADCY10,ADCY3,ADCY7,SLC18A2,SMOX
Chemokine Signaling	1.85	0.0141254	0.0875	CAMK2A,CAMK4,CCL5,CCR5,PIK3CG,PLCB2,PRKCB
Melatonin Degradation I	1.84	0.0144544	0.0968	CYP2C8,CYP2E1,CYP3A4,CYP3A7,SULT1B1,UGT1A9 (includes others)
HER-2 Signaling in Breast Cancer	1.82	0.0151356	0.0617	CDKN1A,ELF3,FCER1A,FCER1G,FGR,HCK,ITGB2,LCK,MYC,PIK3CG,PIK3R5,PIK3R6,PRKCB,TGFA
IL-23 Signaling Pathway	1.81	0.0154882	0.109	PIK3CG,PIK3R5,PIK3R6,RUNX1,TNF
Ephrin A Signaling	1.77	0.0169824	0.106	CFL2,PIK3CG,PIK3R5,PIK3R6,VAV1
Role of PI3K/AKT Signaling in the Pathogenesis of Influenza	1.72	0.0190546	0.0909	CCL5,CCR5,IFNE,PIK3CG,PIK3R5,PIK3R6
GNRH Signaling	1.7	0.0199526	0.0632	ADCY10,ADCY3,ADCY7,CACNA1E,CACNA2D1,CACNA2D2,CACNB2,CACNB4,CAMK2A,CAMK4,PLCB2,PRKCB
CD40 Signaling	1.69	0.0204174	0.0896	ICAM1,JAK3,PIK3CG,PIK3R5,PIK3R6,PTGS1
Pancreatic Adenocarcinoma Signaling	1.69	0.0204174	0.0714	CDKN1A,CYP2E1,E2F7,JAK3,PIK3CG,PIK3R5,PIK3R6,TGFA,TGFB1
Integrin Signaling	1.69	0.0204174	0.061	ARPC1B,CAPN6,ITGAL,ITGAM,ITGAX,ITGB2,PIK3CG,PIK3R5,PIK3R6,RAC2,RHOH,RHOJ,TSPAN2
PDGF Signaling	1.69	0.0204174	0.0814	INPP5D,JAK3,MYC,PIK3CG,PIK3R5,PIK3R6,PRKCB
Purine Nucleotides Degradation II (Aerobic)	1.66	0.0218776	0.158	ADA2,NT5C3A,NT5E
Cell Cycle: G1/S Checkpoint Regulation	1.66	0.0218776	0.0882	CCND2,CCND3,CDKN1A,E2F7,MYC,TGFB1
Telomerase Signaling	1.66	0.0218776	0.0748	CDKN1A,ELF3,IL2RB,IL2RG,MYC,PIK3CG,PIK3R5,PIK3R6
Calcium Signaling	1.65	0.0223872	0.0602	CACNA1E,CACNA2D1,CACNA2D2,CACNB2,CACNB4,CAMK2A,CAMK4,CHRNE,MYH3,NFATC4,TNNI1,TNNT2,TP63
PTEN Signaling	1.64	0.0229087	0.0667	CDKN1A,GHR,INPP5D,ITGAL,ITGAM,ITGAX,ITGB2,PIK3CG,PIK3R5,RAC2
PPARα/RXRα Activation	1.63	0.0234423	0.0615	ADCY10,ADCY3,ADCY7,CYP2C8,GHR,GK,HELZ2,PLCB2,PLCD4,PLCZ1,PRKCB,TGFB1
WNT/β-catenin Signaling	1.62	0.0239883	0.0636	CDH12,DKK3,FZD2,MAP4K1,MMP7,MYC,SOX4,TGFB1,WNT10A,WNT4,WNT5A
Regulation of Cellular Mechanics by Calpain Protease	1.62	0.0239883	0.0787	CAPN6,CCND2,CCND3,ITGAL,ITGAM,ITGAX,ITGB2
GADD45 Signaling	1.6	0.0251189	0.15	CCND2,CCND3,CDKN1A
Growth Hormone Signaling	1.58	0.0263027	0.0845	GHR,PIK3CG,PIK3R5,PIK3R6,PRKCB,RPS6KA4
Gap Junction Signaling	1.58	0.0263027	0.0606	ADCY10,ADCY3,ADCY7,GJC1,GJC3,PIK3CG,PIK3R5,PIK3R6,PLCB2,PLCD4,PLCZ1,PRKCB
p70S6K Signaling	1.58	0.0263027	0.0682	CD79A,IL2RG,PIK3CG,PIK3R5,PIK3R6,PLCB2,PLCD4,PLCZ1,PRKCB
Adrenomedullin signaling pathway	1.57	0.0269153	0.0603	ADCY10,ADCY3,ADCY7,CAMK4,PIK3CG,PIK3R5,PIK3R6,PLCB2,PLCD4,PLCZ1,SHC2,TNF
Basal Cell Carcinoma Signaling	1.56	0.0275423	0.0833	FZD2,GLI1,GLI2,WNT10A,WNT4,WNT5A
Glutathione-mediated Detoxification	1.52	0.0301995	0.108	GGH,HPGDS,MGST1,PTGES
Non-Small Cell Lung Cancer Signaling	1.5	0.0316228	0.0745	CCND2,CCND3,PIK3CG,PIK3R5,PIK3R6,RASSF1,TGFA
Pathogenesis of Multiple Sclerosis	1.5	0.0316228	0.222	CCL5,CCR5
Salvage Pathways of Pyrimidine Deoxyribonucleotides	1.5	0.0316228	0.222	APOBEC3G,TYMP
Glutamate Removal from Folates	1.49	0.0323594	1	GGH
Caveolar-mediated Endocytosis Signaling	1.48	0.0331131	0.08	ALB,CD48,ITGAL,ITGAM,ITGAX,ITGB2
Melanocyte Development and Pigmentation Signaling	1.46	0.0346737	0.0729	ADCY10,ADCY3,ADCY7,PIK3CG,PIK3R5,PIK3R6,RPS6KA4
FAK Signaling	1.46	0.0346737	0.0684	CAPN6,ITGAL,ITGAM,ITGAX,ITGB2,PIK3CG,PIK3R5,PIK3R6
GDNF Family Ligand-Receptor Interactions	1.46	0.0346737	0.0789	DOK1,DOK2,DOK6,PIK3CG,PIK3R5,PIK3R6
Apelin Cardiac Fibroblast Signaling Pathway	1.44	0.0363078	0.13	APLNR,SERPINE1,TGFB1
Nicotine Degradation III	1.42	0.0380189	0.0862	CYP2C8,CYP2E1,CYP3A4,CYP3A7,UGT1A9 (includes others)
Chondroitin Sulfate Biosynthesis	1.42	0.0380189	0.0862	CHPF,CHST7,HS3ST1,SULT1B1,XYLT1
Aldosterone Signaling in Epithelial Cells	1.41	0.0389045	0.061	ASIC3,HSPA6,PIK3CG,PIK3R5,PIK3R6,PIP5K1B,PLCB2,PLCD4,PLCZ1,PRKCB
VDR/RXR Activation	1.41	0.0389045	0.0769	CCL5,CD14,CDKN1A,KLK6,PRKCB,VDR
Role of NANOG in Mammalian Embryonic Stem Cell Pluripotency	1.4	0.0398107	0.0667	FZD2,JAK3,PIK3CG,PIK3R5,PIK3R6,WNT10A,WNT4,WNT5A
IL-3 Signaling	1.39	0.040738	0.0759	CSF2RB,INPP5D,PIK3CG,PIK3R5,PIK3R6,PRKCB
Human Embryonic Stem Cell Pluripotency	1.38	0.0416869	0.0602	FZD2,PIK3CG,PIK3R5,PIK3R6,S1PR3,S1PR4,TGFB1,WNT10A,WNT4,WNT5A
Xenobiotic Metabolism CAR Signaling Pathway	1.37	0.042658	0.0579	ALDH1A3,CHST7,CYP2C8,CYP3A4,CYP3A7,HS3ST1,MGST1,PRKCB,SCAND1,SULT1B1,UGT1A9 (includes others)
Renal Cell Carcinoma Signaling	1.36	0.0436516	0.075	PIK3CG,PIK3R5,PIK3R6,SLC2A1,TGFA,TGFB1
ERK/MAPK Signaling	1.36	0.0436516	0.0561	ELF3,ITGAL,ITGAM,ITGAX,ITGB2,MYC,PIK3CG,PIK3R5,PIK3R6,PRKCB,RAC2,RPS6KA4
Clathrin-mediated Endocytosis Signaling	1.33	0.0467735	0.057	ALB,APOC3,APOL1,ARPC1B,EPHB2,ITGB2,LPA,LYZ,PIK3CG,PIK3R5,PIK3R6
Semaphorin Signaling in Neurons	1.32	0.047863	0.0806	CFL2,FES,RAC2,RHOH,RHOJ
Mouse Embryonic Stem Cell Pluripotency	1.3	0.0501187	0.0673	FZD2,ID1,JAK3,MYC,PIK3CG,PIK3R5,PIK3R6
FXR/RXR Activation	1.3	0.0501187	0.0635	ALB,APOC3,APOH,APOL1,C9,MLXIPL,SLC10A2,TNF
Regulation of the Epithelial-Mesenchymal Transition Pathway	1.3	0.0501187	0.0564	APH1B,CDH12,FZD2,JAK3,PIK3CG,PIK3R5,PIK3R6,TGFB1,WNT10A,WNT4,WNT5A
Thrombopoietin Signaling	1.29	0.0512861	0.0794	MYC,PIK3CG,PIK3R5,PIK3R6,PRKCB
Stearate Biosynthesis I (Animals)	1.29	0.0512861	0.0794	ACOT1,ACOT4,ACOT7,CYP2E1,PRXL2B
14-3-3-mediated Signaling	1.28	0.0524807	0.063	PIK3CG,PIK3R5,PIK3R6,PLCB2,PLCD4,PLCZ1,PRKCB,TNF
Cyclins and Cell Cycle Regulation	1.28	0.0524807	0.0714	CCNB2,CCND2,CCND3,CDKN1A,E2F7,TGFB1
IL-6 Signaling	1.27	0.0537032	0.0625	CD14,COL1A1,LBP,PIK3CG,PIK3R5,PIK3R6,TNF,TNFRSF1B
LPS-stimulated MAPK Signaling	1.26	0.0549541	0.0706	CD14,LBP,PIK3CG,PIK3R5,PIK3R6,PRKCB
PXR/RXR Activation	1.24	0.057544	0.0769	CYP2C8,CYP3A4,CYP3A7,TNF,UGT1A9 (includes others)
ERB2-ERBB3 Signaling	1.24	0.057544	0.0769	JAK3,MYC,PIK3CG,PIK3R5,PIK3R6
Paxillin Signaling	1.23	0.0588844	0.0648	ITGAL,ITGAM,ITGAX,ITGB2,PIK3CG,PIK3R5,PIK3R6
Apelin Pancreas Signaling Pathway	1.23	0.0588844	0.087	APLNR,PIK3CG,PIK3R5,PIK3R6
Glutathione Redox Reactions I	1.23	0.0588844	0.107	GPX7,MGST1,PTGES
Nicotine Degradation II	1.22	0.060256	0.0758	CYP2C8,CYP2E1,CYP3A4,CYP3A7,UGT1A9 (includes others)
Cardiac β-adrenergic Signaling	1.21	0.0616595	0.0562	ADCY10,ADCY3,ADCY7,CACNA1E,CACNA2D1,CACNA2D2,CACNB2,CACNB4,PDE1B,SMPDL3A
Relaxin Signaling	1.21	0.0616595	0.0581	ADCY10,ADCY3,ADCY7,PDE1B,PIK3CG,PIK3R5,PIK3R6,RXFP1,SMPDL3A
Systemic Lupus Erythematosus In B Cell Signaling Pathway	1.2	0.0630957	0.0429	CAMK4,CARD11,CCND2,CCND3,CD5,CD79A,CLCF1,FCGR2A,FCGR2B,FGR,HCK,INPP5D,IRF7,ISG15,ISG20,LCK,LILRB3,LTB,MYC,NFATC4,PIK3CG,PIK3R5,PIK3R6,PRKCB,RAC2,SHC2,TGFB1,TLR7,TLR8,TNF,VAV1
iNOS Signaling	1.2	0.0630957	0.0851	CAMK4,CD14,JAK3,LBP
nNOS Signaling in Neurons	1.2	0.0630957	0.0851	CAMK2A,CAMK4,CAPN6,PRKCB
All-trans-decaprenyl Diphosphate Biosynthesis	1.2	0.0630957	0.5	PDSS1
Dermatan Sulfate Biosynthesis (Late Stages)	1.2	0.0630957	0.0851	CHST7,DSEL,HS3ST1,SULT1B1
Glutamate Biosynthesis II	1.2	0.0630957	0.5	GLUD2
Glutamate Degradation X	1.2	0.0630957	0.5	GLUD2
NAD biosynthesis II (from tryptophan)	1.2	0.0630957	0.154	HAAO,KYNU
Guanosine Nucleotides Degradation III	1.2	0.0630957	0.154	NT5C3A,NT5E
Gα12/13 Signaling	1.19	0.0645654	0.0602	CDH11,CDH12,LPAR2,PIK3CG,PIK3R5,PIK3R6,TEC,VAV1
GABA Receptor Signaling	1.19	0.0645654	0.0602	ADCY10,ADCY3,ADCY7,CACNA1E,CACNA2D1,CACNA2D2,CACNB2,CACNB4
Role of p14/p19ARF in Tumor Suppression	1.19	0.0645654	0.103	PIK3CG,PIK3R5,PIK3R6
Oxytocin Signaling Pathway	1.18	0.0660693	0.0502	CACNA1E,CACNA2D1,CACNA2D2,CACNB2,CACNB4,CAMK4,CCL5,MYH3,PIK3CG,PIK3R5,PIK3R6,PLCB2,PRKCB,SHC2
ERBB4 Signaling	1.18	0.0660693	0.0735	APH1B,PIK3CG,PIK3R5,PIK3R6,PRKCB
Antioxidant Action of Vitamin C	1.16	0.0691831	0.0625	CSF2RB,NXN,PLCB2,PLCD4,PLCZ1,SLC2A1,TNF
SPINK1 General Cancer Pathway	1.15	0.0707946	0.0725	JAK3,PIK3CG,PIK3R5,PIK3R6,PRSS3
Urate Biosynthesis/Inosine 5'-phosphate Degradation	1.14	0.0724436	0.143	NT5C3A,NT5E
Superpathway of Inositol Phosphate Compounds	1.13	0.074131	0.0513	INPP5D,MTMR7,NUDT1,PALD1,PIK3CG,PIK3R5,PIK3R6,PIP5K1B,PLCB2,PLCD4,PLCZ1,PLPPR4
Osteoarthritis Pathway	1.13	0.074131	0.0513	ELF3,FZD2,GLI1,GLI2,ITGAL,ITGAM,ITGAX,ITGB2,S1PR3,TGFB1,TNF,TNFRSF1B
Melanoma Signaling	1.12	0.0758578	0.08	CDKN1A,PIK3CG,PIK3R5,PIK3R6
MYC Mediated Apoptosis Signaling	1.12	0.0758578	0.08	BBC3,MYC,TNF,TNFRSF1B
Chondroitin Sulfate Biosynthesis (Late Stages)	1.12	0.0758578	0.08	CHPF,CHST7,HS3ST1,SULT1B1
MSP-RON Signaling In Cancer Cells Pathway	1.12	0.0758578	0.058	CSF2RB,ELF3,KLK6,MST1R,MYC,PIK3CG,PIK3R5,PIK3R6
Serotonin Degradation	1.11	0.0776247	0.0704	ALDH1A3,DHRS4,SMOX,SULT1B1,UGT1A9 (includes others)
Pyroptosis Signaling Pathway	1.11	0.0776247	0.0645	NAIP,PYCARD,TLR7,TLR8,TNF,TNFRSF1B
TNFR2 Signaling	1.09	0.0812831	0.0938	NAIP,TNF,TNFRSF1B
Dopamine Degradation	1.09	0.0812831	0.0938	ALDH1A3,SMOX,SULT1B1
Neuregulin Signaling	1.08	0.0831764	0.0598	ITGAL,ITGAM,ITGAX,ITGB2,MYC,PRKCB,TGFA
UVB-Induced MAPK Signaling	1.07	0.0851138	0.0769	PIK3CG,PIK3R5,PIK3R6,PRKCB
Hereditary Breast Cancer Signaling	1.06	0.0870964	0.0563	CCND2,CCND3,CDKN1A,FAAP24,FANCA,PIK3CG,PIK3R5,PIK3R6
Small Cell Lung Cancer Signaling	1.06	0.0870964	0.0625	CCND2,CCND3,MYC,PIK3CG,PIK3R5,PIK3R6
Regulation Of The Epithelial Mesenchymal Transition By Growth Factors Pathway	1.04	0.0912011	0.0521	CDH12,JAK3,LTB,PIK3CG,PIK3R5,PIK3R6,SHC2,TGFB1,TNF,TNFRSF1B
Lymphotoxin β Receptor Signaling	1	0.1	0.0727	LTB,PIK3CG,PIK3R5,PIK3R6
Germ Cell-Sertoli Cell Junction Signaling	1	0.1	0.0526	CFL2,PIK3CG,PIK3R5,PIK3R6,RAC2,RHOH,RHOJ,TGFB1,TNF
CSDE1 Signaling Pathway	0.983	0.103992	0.0714	CCND3,MYC,TGFB1,TNC
RHOA Signaling	0.983	0.103992	0.0565	ARHGAP4,ARHGAP9,ARPC1B,CFL2,LPAR2,PIP5K1B,SEPTIN1
Role of WNT/GSK-3β Signaling in the Pathogenesis of Influenza	0.979	0.104954	0.0641	FZD2,IFNE,WNT10A,WNT4,WNT5A
Toll-like Receptor Signaling	0.979	0.104954	0.0641	CD14,LBP,TLR7,TLR8,TNF
Endocannabinoid Developing Neuron Pathway	0.971	0.106905	0.056	ADCY10,ADCY3,ADCY7,PIK3CG,PIK3R5,PIK3R6,RAC2
Dopamine Receptor Signaling	0.963	0.108893	0.0633	ADCY10,ADCY3,ADCY7,SLC18A2,SMOX
Neurovascular Coupling Signaling Pathway	0.959	0.109901	0.0489	CACNA1E,CACNA2D1,CACNA2D2,CACNB2,CACNB4,CAMK4,CYP4Z1,ENTPD5,PLCB2,PTGS1,SLC1A3
CNTF Signaling	0.959	0.109901	0.0702	PIK3CG,PIK3R5,PIK3R6,RPS6KA4
Role of IL-17A in Arthritis	0.959	0.109901	0.0702	CCL5,PIK3CG,PIK3R5,PIK3R6
Differential Regulation of Cytokine Production in Macrophages and T Helper Cells by IL-17A and IL-17F	0.951	0.111944	0.111	CCL5,TNF
Ephrin Receptor Signaling	0.947	0.11298	0.0498	ARPC1B,CFL2,DOK1,EPHB2,ITGAL,ITGAM,ITGAX,ITGB2,PIK3CG,RAC2
FLT3 Signaling in Hematopoietic Progenitor Cells	0.943	0.114025	0.0625	INPP5D,PIK3CG,PIK3R5,PIK3R6,RPS6KA4
Noradrenaline and Adrenaline Degradation	0.943	0.114025	0.0811	ALDH1A3,DHRS4,SMOX
Virus Entry via Endocytic Pathways	0.932	0.11695	0.0577	ITGB2,PIK3CG,PIK3R5,PIK3R6,PRKCB,RAC2
Coronavirus Pathogenesis Pathway	0.924	0.119124	0.0493	CCL5,CCR2,E2F7,IRF7,OAS3,PYCARD,RIPK3,SERPINE1,TGFB1,TLR7
RAR Activation	0.917	0.12106	0.049	ADCY10,ADCY3,ADCY7,ALDH1A3,CSF2RB,DHRS4,PIK3CG,PRKCB,SCAND1,TGFB1
Docosahexaenoic Acid (DHA) Signaling	0.917	0.12106	0.0789	PIK3CG,PIK3R5,PIK3R6
G Beta Gamma Signaling	0.917	0.12106	0.0543	CACNA1E,CACNA2D1,CACNA2D2,CACNB2,CACNB4,PIK3CG,PRKCB
Spermine and Spermidine Degradation I	0.914	0.121899	0.25	SMOX
Melatonin Degradation II	0.914	0.121899	0.25	SMOX
Oxidized GTP and dGTP Detoxification	0.914	0.121899	0.25	NUDT1
JAK/STAT Signaling	0.91	0.123027	0.061	CDKN1A,JAK3,PIK3CG,PIK3R5,PIK3R6
Endometrial Cancer Signaling	0.9	0.125893	0.0667	MYC,PIK3CG,PIK3R5,PIK3R6
SPINK1 Pancreatic Cancer Pathway	0.9	0.125893	0.0667	CPO,KLK6,PRSS3,TGFB1
cAMP-mediated signaling	0.886	0.130017	0.0472	ADCY10,ADCY3,ADCY7,ADRA2C,APLNR,CAMK2A,CAMK4,LHCGR,PDE1B,S1PR3,SMPDL3A
TR/RXR Activation	0.879	0.13213	0.0595	CAMK4,PIK3CG,PIK3R5,PIK3R6,SLC2A1
PKCθ Signaling in T Lymphocytes	0.879	0.13213	0.0412	CACNA1E,CACNA2D1,CACNA2D2,CACNB2,CACNB4,CAMK2A,CARD11,CD28,CD3E,CD3G,CD4,CD86,FCER1G,GRAP2,HLA-DMB,HLA-DOA,LCK,NFATC4,PIK3CG,PIK3R5,PIK3R6,RAC2,VAV1
Inflammasome pathway	0.876	0.133045	0.1	NAIP,PYCARD
Necroptosis Signaling Pathway	0.876	0.133045	0.051	AXL,CAMK2A,CAPN6,PYCARD,RIPK3,TNF,TNFRSF1B,TSPO
α-Adrenergic Signaling	0.873	0.133968	0.0556	ADCY10,ADCY3,ADCY7,CAMK4,GYS2,PRKCB
ICOS-ICOSL Signaling in T Helper Cells	0.854	0.139959	0.0414	CAMK2A,CAMK4,CD28,CD3E,CD3G,CD4,CD86,FCER1G,GRAP2,HLA-DMB,HLA-DOA,IL2RB,IL2RG,INPP5D,LCK,NFATC4,PIK3CG,PIK3R5,PIK3R6,PLEKHA4,VAV1
NRF2-mediated Oxidative Stress Response	0.851	0.140929	0.0464	CYP2C8,CYP2E1,CYP3A4,CYP3A43,CYP3A7,CYP4Z1,MGST1,PIK3CG,PIK3R5,PIK3R6,PRKCB
Prolactin Signaling	0.848	0.141906	0.0581	MYC,PIK3CG,PIK3R5,PIK3R6,PRKCB
CCR3 Signaling in Eosinophils	0.845	0.142889	0.0519	CAMK4,CFL2,PIK3CG,PIK3R5,PIK3R6,PLCB2,PRKCB
Androgen Biosynthesis	0.839	0.144877	0.0952	HSD17B3,HSD3B2
Tyrosine Degradation I	0.824	0.149968	0.2	FAH
Induction of Apoptosis by HIV1	0.81	0.154882	0.0615	BBC3,NAIP,TNF,TNFRSF1B
AMPK Signaling	0.807	0.155955	0.0455	ADRA2C,CDKN1A,CHRNE,CPT1C,GYS2,PFKFB1,PFKFB3,PIK3CG,PIK3R5,PIK3R6,SLC2A1
Putrescine Degradation III	0.807	0.155955	0.0909	ALDH1A3,SMOX
Gαi Signaling	0.788	0.16293	0.05	ADCY10,ADCY3,ADCY7,ADRA2C,APLNR,S1PR3,SHC2
IL-17A Signaling in Airway Cells	0.777	0.167109	0.0597	JAK3,PIK3CG,PIK3R5,PIK3R6
Differential Regulation of Cytokine Production in Intestinal Epithelial Cells by IL-17A and IL-17F	0.777	0.167109	0.087	CCL5,TNF
Pyrimidine Deoxyribonucleotides De Novo Biosynthesis I	0.777	0.167109	0.087	APOBEC3G,RRM2
Phospholipases	0.777	0.167109	0.0597	LIPG,PLCB2,PLCD4,PLCZ1
Vitamin-C Transport	0.777	0.167109	0.087	NXN,SLC2A1
TEC Kinase Signaling	0.764	0.172187	0.0397	CD3E,CD3G,FCER1A,FCER1G,FGR,HCK,ITGAL,ITGAM,ITGAX,ITGB2,JAK3,LCK,PIK3CG,PIK3R5,PIK3R6,PRKCB,RAC2,RHOH,RHOJ,TEC,TNF,TXK,VAV1
Eicosanoid Signaling	0.759	0.174181	0.0588	ALOX5,HPGDS,PTGES,PTGS1
Synaptic Long Term Depression	0.754	0.176198	0.0462	CACNA1E,CACNA2D1,CACNA2D2,CACNB2,CACNB4,PLCB2,PLCD4,PLCZ1,PRKCB
Androgen Signaling	0.754	0.176198	0.0473	CACNA1E,CACNA2D1,CACNA2D2,CACNB2,CACNB4,CAMK4,PRKCB,SHBG
NGF Signaling	0.75	0.177828	0.0508	PIK3CG,PIK3R5,PIK3R6,RPS6KA4,SHC2,SMPD3
Arginine Biosynthesis IV	0.75	0.177828	0.167	GLUD2
Chondroitin and Dermatan Biosynthesis	0.75	0.177828	0.167	CHPF
Glycerol Degradation I	0.75	0.177828	0.167	GK
p38 MAPK Signaling	0.75	0.177828	0.0508	MAP4K1,MYC,RPS6KA4,TGFB1,TNF,TNFRSF1B
Ethanol Degradation IV	0.747	0.179061	0.0833	ALDH1A3,GPX7
Cholecystokinin/Gastrin-mediated Signaling	0.738	0.18281	0.0504	PLCB2,PRKCB,RAC2,RHOH,RHOJ,TNF
ERBB Signaling	0.735	0.184077	0.0532	PIK3CG,PIK3R5,PIK3R6,PRKCB,TGFA
TGF-β Signaling	0.71	0.194984	0.0521	IRF7,MAP4K1,SERPINE1,TGFB1,VDR
Phospholipase C Signaling	0.706	0.196789	0.0384	ADCY10,ADCY3,ADCY7,ARHGEF4,CAMK4,CD3E,CD3G,CD79A,FCER1G,FCGR2A,FCGR2B,GRAP2,ITGAL,ITGAM,ITGAX,ITGB2,LCK,MARCKS,NFATC4,PLCB2,PLCD4,PRKCB,RAC2,RHOH,RHOJ,TGM2
Ephrin B Signaling	0.699	0.199986	0.0556	CFL2,EPHB2,RAC2,VAV1
IL-17A Signaling in Gastric Cells	0.695	0.201837	0.0769	CCL5,TNF
Thioredoxin Pathway	0.69	0.204174	0.143	NXN
Adenine and Adenosine Salvage III	0.69	0.204174	0.143	ADA2
Glycogen Biosynthesis II (from UDP-D-Glucose)	0.69	0.204174	0.143	GYS2
Glycoaminoglycan-protein Linkage Region Biosynthesis	0.69	0.204174	0.143	XYLT1
VEGF Signaling	0.674	0.211836	0.0505	PIK3CG,PIK3R5,PIK3R6,PRKCB,SH2D2A
3-phosphoinositide Biosynthesis	0.672	0.212814	0.0439	INPP5D,MTMR7,NUDT1,PALD1,PIK3CG,PIK3R5,PIK3R6,PIP5K1B,PLPPR4
NAD Salvage Pathway II	0.67	0.213796	0.0741	NT5C3A,NT5E
Tryptophan Degradation X (Mammalian, via Tryptamine)	0.67	0.213796	0.0741	ALDH1A3,SMOX
FAT10 Cancer Signaling Pathway	0.668	0.214783	0.06	TGFB1,TNF,TNFRSF1B
Tryptophan Degradation III (Eukaryotic)	0.646	0.225944	0.0714	HAAO,KYNU
Superoxide Radicals Degradation	0.64	0.229087	0.125	GPX7
Purine Ribonucleosides Degradation to Ribose-1-phosphate	0.64	0.229087	0.125	ADA2
Sphingomyelin Metabolism	0.64	0.229087	0.125	SMPD3
Synaptic Long Term Potentiation	0.633	0.232809	0.0465	CAMK2A,CAMK4,PLCB2,PLCD4,PLCZ1,PRKCB
Angiopoietin Signaling	0.633	0.232809	0.0519	DOK2,PIK3CG,PIK3R5,PIK3R6
Antiproliferative Role of Somatostatin Receptor 2	0.633	0.232809	0.0519	CDKN1A,PIK3CG,PIK3R5,PIK3R6
Methylglyoxal Degradation III	0.623	0.238232	0.069	CYP2E1,PRXL2B
Sonic Hedgehog Signaling	0.623	0.238232	0.069	GLI1,GLI2
mTOR Signaling	0.618	0.240991	0.0425	PIK3CG,PIK3R5,PIK3R6,PRKCB,PRR5L,RAC2,RHOH,RHOJ,RPS6KA4
Apoptosis Signaling	0.618	0.240991	0.0481	CAPN6,GAS2,NAIP,TNF,TNFRSF1B
Autophagy	0.611	0.244906	0.0423	CAMK4,MYC,PIK3CG,PIK3R5,PIK3R6,TGFA,TGFB1,TNF,TNFRSF1B
Thyroid Cancer Signaling	0.607	0.247172	0.0506	MYC,PIK3CG,PIK3R5,PIK3R6
Estrogen-Dependent Breast Cancer Signaling	0.607	0.247172	0.0506	HSD17B3,PIK3CG,PIK3R5,PIK3R6
Role of BRCA1 in DNA Damage Response	0.595	0.254097	0.05	CDKN1A,E2F7,FAAP24,FANCA
EGF Signaling	0.588	0.258226	0.0545	PIK3CG,PIK3R5,PIK3R6
Dendritic Cell Maturation	0.58	0.263027	0.0373	CD1C,CD1D,CD3E,CD3G,CD86,COL1A1,FCER1G,FCGR2A,FCGR2B,FSCN1,HLA-DMB,HLA-DOA,ICAM1,LTB,PIK3CG,PIK3R5,PIK3R6,PLCB2,PLCD4,PLCZ1,TNF,TNFRSF1B
Adipogenesis pathway	0.575	0.266073	0.0444	FZD2,NFATC4,PLIN1,TGFB1,TNF,WNT5A
Oxidative Ethanol Degradation III	0.573	0.267301	0.0536	ALDH1A3,CYP2C8,CYP2E1
Role of PKR in Interferon Induction and Antiviral Response	0.567	0.271019	0.0441	COLEC12,HSPA6,MSR1,PYCARD,SCARA3,TNF
VEGF Family Ligand-Receptor Interactions	0.548	0.283139	0.0476	PIK3CG,PIK3R5,PIK3R6,PRKCB
PEDF Signaling	0.548	0.283139	0.0476	ARHGAP22,PIK3CG,PIK3R5,PIK3R6
D-myo-inositol-5-phosphate Metabolism	0.539	0.289068	0.041	INPP5D,MTMR7,NUDT1,PALD1,PLCB2,PLCD4,PLCZ1,PLPPR4
Insulin Receptor Signaling	0.533	0.293089	0.0429	ASIC3,GYS2,INPP5D,PIK3CG,PIK3R5,PIK3R6
Heparan Sulfate Biosynthesis	0.527	0.297167	0.0465	CHST7,HS3ST1,SULT1B1,XYLT1
Role of JAK2 in Hormone-like Cytokine Signaling	0.526	0.297852	0.0588	GHR,SH2B3
Ethanol Degradation II	0.526	0.297852	0.0588	ALDH1A3,DHRS4
Xenobiotic Metabolism AHR Signaling Pathway	0.516	0.304789	0.046	ALDH1A3,MGST1,TNF,UGT1A9 (includes others)
Xenobiotic Metabolism General Signaling Pathway	0.509	0.309742	0.042	MGST1,PIK3CG,PIK3R5,PIK3R6,PRKCB,UGT1A9 (includes others)
Bladder Cancer Signaling	0.502	0.314775	0.0431	CDKN1A,MMP19,MMP7,MYC,RASSF1
Interferon Signaling	0.492	0.322107	0.0556	IFI6,ISG15
Hematopoiesis from Multipotent Stem Cells	0.489	0.32434	0.0833	CSF1
Glycogen Degradation II	0.489	0.32434	0.0833	TYMP
Airway Pathology in Chronic Obstructive Pulmonary Disease	0.484	0.328095	0.0424	CLCF1,LTB,PRF1,TGFB1,TNF
TWEAK Signaling	0.478	0.33266	0.0541	NAIP,TNFRSF12A
RANK Signaling in Osteoclasts	0.476	0.334195	0.044	CAMK4,PIK3CG,PIK3R5,PIK3R6
Sirtuin Signaling Pathway	0.475	0.334965	0.0377	CPT1C,GLUD2,H1-10,H1-3,H1-5,MYC,NDUFA4L2,PFKFB3,SLC2A1,TNF,TSPO
Neuroprotective Role of THOP1 in Alzheimer's Disease	0.469	0.339625	0.0417	C1R,GZMK,KLK6,PRSS3,TAC1
Sertoli Cell-Sertoli Cell Junction Signaling	0.467	0.341193	0.0388	ADCY10,CLDN4,ITGAL,ITGAM,ITGAX,ITGB2,JAM2,TNF
Activation of IRF by Cytosolic Pattern Recognition Receptors	0.461	0.345939	0.0462	IRF7,ISG15,TNF
Regulation of eIF4 and p70S6K Signaling	0.455	0.350752	0.0391	ITGAL,ITGAM,ITGAX,ITGB2,PIK3CG,PIK3R5,PIK3R6
Glutamate Receptor Signaling	0.45	0.354813	0.0455	CAMK4,GRIK4,SLC1A3
Antigen Presentation Pathway	0.447	0.357273	0.0513	HLA-DMB,HLA-DOA
Gαs Signaling	0.444	0.359749	0.0407	ADCY10,ADCY3,ADCY7,HCK,LHCGR
DNA Double-Strand Break Repair by Homologous Recombination	0.437	0.365595	0.0714	GEN1
Glycogen Degradation III	0.437	0.365595	0.0714	TYMP
Phenylalanine Degradation IV (Mammalian, via Side Chain)	0.437	0.365595	0.0714	SMOX
Mineralocorticoid Biosynthesis	0.437	0.365595	0.0714	HSD3B2
Thyroid Hormone Metabolism II (via Conjugation and/or Degradation)	0.434	0.368129	0.05	SULT1B1,UGT1A9 (includes others)
Death Receptor Signaling	0.432	0.369828	0.0417	GAS2,NAIP,TNF,TNFRSF1B
Leukotriene Biosynthesis	0.412	0.387258	0.0667	ALOX5
Glucocorticoid Biosynthesis	0.412	0.387258	0.0667	HSD3B2
Intrinsic Prothrombin Activation Pathway	0.408	0.390841	0.0476	COL1A1,KLK6
Retinoate Biosynthesis I	0.408	0.390841	0.0476	ALDH1A3,DHRS4
IL-17 Signaling	0.407	0.391742	0.0374	CLCF1,LTB,PIK3CG,PIK3R5,PIK3R6,TGFB1,TNF
CD28 Signaling in T Helper Cells	0.406	0.392645	0.0348	ARPC1B,CAMK4,CARD11,CD28,CD3E,CD3G,CD4,CD86,FCER1G,GRAP2,HLA-DMB,HLA-DOA,LCK,NFATC4,PIK3CG,PIK3R5,PIK3R6,VAV1
Oncostatin M Signaling	0.395	0.402717	0.0465	CHI3L1,JAK3
Granzyme B Signaling	0.391	0.406443	0.0625	PRF1
Chondroitin Sulfate Degradation (Metazoa)	0.391	0.406443	0.0625	CEMIP
D-myo-inositol (1,4,5)-trisphosphate Degradation	0.391	0.406443	0.0625	INPP5D
ERK5 Signaling	0.39	0.40738	0.0417	MYC,RPS6KA4,SH2D2A
T Cell Receptor Signaling	0.386	0.41115	0.0342	CAMK4,CARD11,CD28,CD3E,CD3G,CD4,CD86,FCER1G,GRAP2,HLA-DMB,HLA-DOA,ICAM1,ITGAL,ITGB2,LCK,NFATC4,PIK3CG,PIK3R5,PIK3R6,TNF,VAV1
G Protein Signaling Mediated by Tubby	0.383	0.414	0.0455	LCK,PLCB2
Sumoylation Pathway	0.376	0.420727	0.0388	ISG20,RAC2,RHOH,RHOJ
1D-myo-inositol Hexakisphosphate Biosynthesis II (Mammalian)	0.372	0.42462	0.0588	INPP5D
Dermatan Sulfate Degradation (Metazoa)	0.372	0.42462	0.0588	CEMIP
D-myo-inositol (1,3,4)-trisphosphate Biosynthesis	0.372	0.42462	0.0588	INPP5D
IGF-1 Signaling	0.369	0.427563	0.0385	IGFBP2,PIK3CG,PIK3R5,PIK3R6
tRNA Splicing	0.361	0.435512	0.0435	PDE1B,SMPDL3A
Retinol Biosynthesis	0.361	0.435512	0.0435	DHRS4,LIPG
Neurotrophin/TRK Signaling	0.355	0.44157	0.0395	PIK3CG,PIK3R5,PIK3R6
Bile Acid Biosynthesis, Neutral Pathway	0.353	0.443609	0.0556	CYP3A4
Iron homeostasis signaling pathway	0.336	0.461318	0.036	CP,GDF15,HIF3A,JAK3,TCIRG1
Mitochondrial L-carnitine Shuttle Pathway	0.335	0.462381	0.0526	CPT1C
DNA damage-induced 14-3-3σ Signaling	0.335	0.462381	0.0526	CCNB2
Heparan Sulfate Biosynthesis (Late Stages)	0.331	0.466659	0.038	CHST7,HS3ST1,SULT1B1
Cell Cycle: G2/M DNA Damage Checkpoint Regulation	0.32	0.47863	0.04	CCNB2,CDKN1A
Prostate Cancer Signaling	0.314	0.485289	0.0357	CDKN1A,PIK3CG,PIK3R5,PIK3R6
UVC-Induced MAPK Signaling	0.31	0.489779	0.0392	PRKCB,SMPD3
Amyloid Processing	0.31	0.489779	0.0392	APH1B,CAPN6
Histamine Degradation	0.305	0.49545	0.0476	ALDH1A3
Fatty Acid α-oxidation	0.305	0.49545	0.0476	ALDH1A3
CDK5 Signaling	0.302	0.498884	0.0351	ADCY10,ADCY3,ADCY7,LAMC2
TNFR1 Signaling	0.301	0.500035	0.0385	NAIP,TNF
FGF Signaling	0.295	0.506991	0.0357	PIK3CG,PIK3R5,PIK3R6
BAG2 Signaling Pathway	0.295	0.506991	0.0357	CDKN1A,HSPA6,MYC
Tight Junction Signaling	0.294	0.508159	0.0337	CLDN4,JAM2,MYH3,TGFB1,TNF,TNFRSF1B
The Visual Cycle	0.291	0.511682	0.0455	DHRS4
Superpathway of D-myo-inositol (1,4,5)-trisphosphate Metabolism	0.291	0.511682	0.0455	INPP5D
Role of Cytokines in Mediating Communication between Immune Cells	0.284	0.519996	0.037	TGFB1,TNF
Transcriptional Regulatory Network in Embryonic Stem Cells	0.284	0.519996	0.037	EOMES,SIX3
Role of NFAT in Regulation of the Immune Response	0.283	0.521195	0.0323	CAMK4,CD28,CD3E,CD3G,CD4,CD79A,CD86,FCER1A,FCER1G,FCGR2A,FCGR2B,HLA-DMB,HLA-DOA,LCK,NFATC4,PIK3CG,PIK3R5,PIK3R6,PLCB2
Role of Lipids/Lipid Rafts in the Pathogenesis of Influenza	0.278	0.52723	0.0435	IFNE
Role of CHK Proteins in Cell Cycle Checkpoint Control	0.26	0.549541	0.0351	CDKN1A,E2F7
Polyamine Regulation in Colon Cancer	0.253	0.55847	0.0345	MYC,SMOX
Pregnenolone Biosynthesis	0.233	0.58479	0.037	CYP2E1
Histidine Degradation VI	0.223	0.598412	0.0357	CYP2E1
Ubiquinol-10 Biosynthesis (Eukaryotic)	0.205	0.623735	0.0333	CYP2E1
Huntington's Disease Signaling	0	1	0.032	CAPN6,HSPA6,PIK3CG,PIK3R5,PIK3R6,PLCB2,PRKCB,SHC2,TGM2
Coagulation System	0	1	0.0286	SERPINE1
Mitochondrial Dysfunction	0	1	0.0234	APH1B,CPT1C,GPX7,NDUFA4L2
Role of RIG1-like Receptors in Antiviral Innate Immunity	0	1	0.0217	IRF7
MIF Regulation of Innate Immunity	0	1	0.0227	CD14
CCR5 Signaling in Macrophages	0	1	0.0261	CACNA1E,CACNA2D1,CACNA2D2,CACNB2,CACNB4,CAMK4,CCL5,CCR5,CD3E,CD3G,CD4,FCER1G,PRKCB
Calcium-induced T Lymphocyte Apoptosis	0	1	0.0196	CAMK4,CD3E,CD3G,CD4,FCER1G,HLA-DMB,HLA-DOA,LCK,PRKCB
Cytotoxic T Lymphocyte-mediated Apoptosis of Target Cells	0	1	0.00941	CD3E,CD3G,FCER1G,PRF1
CTLA4 Signaling in Cytotoxic T Lymphocytes	0	1	0.0209	CD28,CD3E,CD3G,CD86,FCER1G,GRAP2,LCK,PIK3CG,PIK3R5,PIK3R6
B Cell Activating Factor Signaling	0	1	0.0233	NFATC4
Airway Inflammation in Asthma	0	1	0.0303	TGFB1
T Helper Cell Differentiation	0	1	0.0255	CD28,CD3E,CD3G,CD86,FCER1G,HLA-DMB,HLA-DOA,IL10RA,IL2RG,TGFB1,TNF,TNFRSF1B
IL-15 Signaling	0	1	0.0152	IL2RB,IL2RG,JAK3,LCK,MYC,PIK3CG,PIK3R5,PIK3R6
Mechanisms of Viral Exit from Host Cells	0	1	0.0244	PRKCB
Agrin Interactions at Neuromuscular Junction	0	1	0.0143	RAC2
Lipid Antigen Presentation by CD1	0	1	0.012	CD1C,CD1D,CD3E,CD3G,FCER1G
Cell Cycle Regulation by BTG Family Proteins	0	1	0.027	E2F7
Mitotic Roles of Polo-Like Kinase	0	1	0.0303	CCNB2,TGFB1
ATM Signaling	0	1	0.0206	CCNB2,CDKN1A
Type I Diabetes Mellitus Signaling	0	1	0.0196	CD28,CD3E,CD3G,CD86,FCER1G,HLA-DMB,HLA-DOA,PRF1,TNF,TNFRSF1B
Allograft Rejection Signaling	0	1	0.0186	CD28,CD3E,CD3G,CD86,FCER1G,HLA-DMB,HLA-DOA,PRF1,TNF
Autoimmune Thyroid Disease Signaling	0	1	0.0176	CD28,CD3E,CD3G,CD86,FCER1G,HLA-DMB,HLA-DOA,PRF1
Graft-versus-Host Disease Signaling	0	1	0.0202	CD28,CD3E,CD3G,CD86,FCER1G,HLA-DMB,HLA-DOA,PRF1,TNF
Communication between Innate and Adaptive Immune Cells	0	1	0.0118	CCL5,CD28,CD3E,CD3G,CD4,CD79A,CD86,FCER1G,TLR7,TLR8,TNF
Systemic Lupus Erythematosus Signaling	0	1	0.0289	C9,CAMK4,CD28,CD3E,CD3G,CD79A,CD86,FCER1G,FCGR2A,FCGR2B,INPP5D,LCK,NFATC4,PIK3CG,PIK3R5,PIK3R6,TLR7,TNF
CDC42 Signaling	0	1	0.0209	ARPC1B,CD3E,CD3G,CFL2,FCER1G,HLA-DMB,HLA-DOA,ITGAL,ITGAM,ITGAX,ITGB2,VAV1
EIF2 Signaling	0	1	0.0223	MYC,PIK3CG,PIK3R5,PIK3R6,TRIB3
April Mediated Signaling	0	1	0.0238	NFATC4
Retinoic acid Mediated Apoptosis Signaling	0	1	0.0167	IFNE
Altered T Cell and B Cell Signaling in Rheumatoid Arthritis	0	1	0.0305	CCL21,CD28,CD3E,CD3G,CD79A,CD86,CSF1,FCER1G,HLA-DMB,HLA-DOA,LTB,TGFB1,TLR7,TLR8,TNF
IL-1 Signaling	0	1	0.0312	ADCY10,ADCY3,ADCY7
Regulation of IL-2 Expression in Activated and Anergic T Lymphocytes	0	1	0.0217	CAMK4,CARD11,CD28,CD3E,CD3G,FCER1G,LCK,NFATC4,TGFB1,VAV1
NUR77 Signaling in T Lymphocytes	0	1	0.0176	CAMK4,CD28,CD3E,CD3G,CD86,FCER1G,HLA-DMB,HLA-DOA,PRKCB
Role of MAPK Signaling in the Pathogenesis of Influenza	0	1	0.0244	CCL5,TNF
Antiproliferative Role of TOB in T Cell Signaling	0	1	0.0117	CD28,CD3E,CD3G,FCER1G,TGFB1
OX40 Signaling Pathway	0	1	0.0125	CD3E,CD3G,CD4,FCER1G,HLA-DMB,HLA-DOA
Inhibition of Angiogenesis by TSP1	0	1	0.0294	TGFB1
MIF-mediated Glucocorticoid Regulation	0	1	0.0278	CD14
Role of IL-17F in Allergic Inflammatory Airway Diseases	0	1	0.0222	RPS6KA4
Hematopoiesis from Pluripotent Stem Cells	0	1	0.0113	CD3E,CD3G,CD4,CSF1,FCER1G
Triacylglycerol Degradation	0	1	0.0175	LIPG
D-myo-inositol (1,4,5,6)-Tetrakisphosphate Biosynthesis	0	1	0.0279	INPP5D,MTMR7,NUDT1,PALD1,PLPPR4
D-myo-inositol (3,4,5,6)-tetrakisphosphate Biosynthesis	0	1	0.0279	INPP5D,MTMR7,NUDT1,PALD1,PLPPR4
3-phosphoinositide Degradation	0	1	0.0262	INPP5D,MTMR7,NUDT1,PALD1,PLPPR4
Triacylglycerol Biosynthesis	0	1	0.02	PLPPR4
Salvage Pathways of Pyrimidine Ribonucleotides	0	1	0.0204	APOBEC3G,UPRT
Epithelial Adherens Junction Signaling	0	1	0.0127	ARPC1B,CFL2
Remodeling of Epithelial Adherens Junctions	0	1	0.0147	ARPC1B
HIPPO signaling	0	1	0.0118	RASSF1
Unfolded protein response	0	1	0.0222	CD82,HSPA6
SAPK/JNK Signaling	0	1	0.0199	CD3E,CD3G,FCER1G,LCK,MAP4K1,PIK3CG,PIK3R5,PIK3R6,RAC2,SH2D2A
Protein Ubiquitination Pathway	0	1	0.0109	HSPA6,USP50,USP6
B Cell Receptor Signaling	0	1	0.0254	CAMK2A,CAMK4,CD79A,CFL2,DAPP1,FCGR2A,FCGR2B,INPP5D,NFATC4,PIK3CG,PIK3R5,PIK3R6,POU2F2,PRKCB,RAC2,VAV1
PPAR Signaling	0	1	0.028	SCAND1,TNF,TNFRSF1B
Notch Signaling	0	1	0.0263	APH1B
NF-κB Signaling	0	1	0.0263	CARD11,CD3E,CD3G,FCER1G,GHR,LCK,PIK3CG,PIK3R5,PIK3R6,PRKCB,TGFA,TLR7,TLR8,TNF,TNFRSF1B
Hypoxia Signaling in the Cardiovascular System	0	1	0.0135	EDN1
BMP signaling pathway	0	1	0.0115	CAMK4
Phagosome Maturation	0	1	0.0252	CTSS,CTSW,RAC2,TCIRG1
Cancer Drug Resistance By Drug Efflux	0	1	0.0172	PIK3CG
Th17 Activation Pathway	0	1	0.0145	CD3E,CD3G,FCER1G,IRF4,JAK3,NFATC4,RUNX1
Apelin Muscle Signaling Pathway	0	1	0.0208	APLNR
FAT10 Signaling Pathway	0	1	0.0179	TNF
PFKFB4 Signaling Pathway	0	1	0.0217	TGFB1
T Cell Exhaustion Signaling Pathway	0	1	0.0283	CD28,CD3E,CD3G,CD86,EOMES,FCER1G,HLA-DMB,HLA-DOA,IL10RA,IRF4,JAK3,NFATC4,PIK3CG,PIK3R5,PIK3R6,TGFB1
Systemic Lupus Erythematosus In T Cell Signaling Pathway	0	1	0.0282	CAMK4,CD28,CD3E,CD3G,CD86,FCER1G,HLA-DMB,HLA-DOA,IRF4,ITGAL,PIK3CG,PIK3R5,PIK3R6,RAC2,RHOH,RHOJ,S1PR3,VAV1
Inhibition of ARE-Mediated mRNA Degradation Pathway	0	1	0.0186	LTB,TNF,TNFRSF1B
BEX2 Signaling Pathway	0	1	0.0247	BBC3,CDKN1A
Ferroptosis Signaling Pathway	0	1	0.0152	ALOX5,CDKN1A
Role of MAPK Signaling in Promoting the Pathogenesis of Influenza	0	1	0.00885	TCIRG1
Role of MAPK Signaling in Inhibiting the Pathogenesis of Influenza	0	1	0.026	CCL5,TNF
